# Supplementary material for: Insights from bioinformatics analysis reveal that lipopolysaccharide induces activation of chemokine-related signaling pathways in human nasal epithelial cells
Source: Sci Rep. 2024 Apr 1;14:7672. doi: 10.1038/s41598-024-58317-y (PMC10984988; doi:10.1038/s41598-024-58317-y)
Supplement: Supplementary file 2 — Supplementary Table S1. [file 41598_2024_58317_MOESM2_ESM.xlsx]

## Sheet: Data preprocessing
Sample ID	Raw reads	Clean reads	Clean ratio	rRNA trimed	rRNA ratio	No rRNA pair
Control-1	57515180	52599910	0.9145	52300235	0.0057	50831538
Control-2	53342242	49033065	0.9192	48806024	0.0046	47475766
Control-3	52606648	49319122	0.9375	49159514	0.0032	47944494
LPS treatment-1	50469760	46275626	0.9169	45953721	0.007	44802808
LPS treatment-2	47573094	44504248	0.9355	44310110	0.0044	43241030
LPS treatment-3	49022940	44946029	0.9168	44683499	0.0058	43473266
Note：Clean ratio=(Clean reads/Raw reads)%; rRNA ratio=[(Clean reads - rRNA trimed)/ Clean reads]%.

## Sheet: Genome comparing results
Samples_ID	All reads	Mapped reads	Mapped pair reads	Mapped broken-pair reads	Mapped unique reads	Mapped multi reads	Mapping ratio
Control-1	50831538	49561684	48783578	778106	49301015	260669	0.975
Control-2	47475766	46357277	45638226	719051	46109666	247611	0.9764
Control-3	47944494	46837358	46150270	687088	46613214	224144	0.9769
LPS treatment-1	44802808	43547887	42853910	693977	43298541	249346	0.972
LPS treatment-2	43241030	42229653	41589964	639689	42006744	222909	0.9766
LPS treatment-3	43473266	42452210	41795148	657062	42213941	238269	0.9765
Note：Mapping ratio=Mapped reads/All reads, Mapped Unique reads：Reads that match at only one position in the genome.
