# Supplementary material for: Insights from bioinformatics analysis reveal that lipopolysaccharide induces activation of chemokine-related signaling pathways in human nasal epithelial cells
Source: Sci Rep. 2024 Apr 1;14:7672. doi: 10.1038/s41598-024-58317-y (PMC10984988; doi:10.1038/s41598-024-58317-y)
Supplement: Supplementary file 3 — Supplementary Table S2. [file 41598_2024_58317_MOESM3_ESM.xlsx]

## Sheet: Supplementary Table S2.DEGs
gene id	gene name	description	GO_id	GO_term	KO_ID	KO_Description	kegg_id	kegg_term	locus	LPS-1_count	LPS-2_count	LPS-3_count	Control-1-LPS_count	Control-2-LPS_count	Control-3-LPS_count	LPS-1_FPKM	LPS-2_FPKM	LPS-3_FPKM	Control-1-LPS_FPKM	Control-2-LPS_FPKM	Control-3-LPS_FPKM	Group1	Group2	log2FC	Pvalue	Qvalue	updown
ENSG00000163739	CXCL1	C-X-C motif chemokine ligand 1 [Source:HGNC Symbol;Acc:HGNC:4602]	GO:0040011|GO:0032502|GO:0002376|GO:0007610|GO:0023052|GO:0005623|GO:0009987|GO:0005576|GO:0008152|GO:0050896|GO:0005488|GO:0051716|GO:0048523|GO:0008283|GO:0050794|GO:0040012|GO:0006950|GO:0048520|GO:0050900|GO:0006955|GO:0050795|GO:0048870|GO:0040017|GO:0016043|GO:0051707|GO:0009607|GO:0009605|GO:0009893|GO:0005615|GO:0030234|GO:0002684|GO:0005622|GO:0002682|GO:0005515|GO:0048856|GO:0019222|GO:…	locomotion|developmental process|immune system process|behavior|signaling|cell|cellular process|extracellular region|metabolic process|response to stimulus|binding|cellular response to stimulus|negative regulation of cellular process|cell proliferation|regulation of cellular process|regulation of locomotion|response to stress|positive regulation of behavior|leukocyte migration|immune response|reg…	K05505	C-X-C motif chemokine 1/2/3[-]	hsa04060|hsa05167|hsa04621|hsa04062|hsa05323|hsa04668|hsa04657|hsa05146|hsa05132|hsa05120|hsa05134	Cytokine-cytokine receptor interaction - Homo sapiens (human)|Kaposi sarcoma-associated herpesvirus infection - Homo sapiens (human)|NOD-like receptor signaling pathway - Homo sapiens (human)|Chemokine signaling pathway - Homo sapiens (human)|Rheumatoid arthritis - Homo sapiens (human)|TNF signaling pathway - Homo sapiens (human)|IL-17 signaling pathway - Homo sapiens (human)|Amoebiasis - Homo sa…	4:73869393-73871242:+	138	135	112	11	13	15	5.69818	5.72376	4.73076	0.397589	0.501987	0.575698	5.38423	0.491758	3.45272	2.2618e-28	4.86069e-24	UP
ENSG00000169429	CXCL8	C-X-C motif chemokine ligand 8 [Source:HGNC Symbol;Acc:HGNC:6025]	GO:0040011|GO:0032502|GO:0002376|GO:0007610|GO:0023052|GO:0005623|GO:0009987|GO:0005576|GO:0008152|GO:0050896|GO:0005488|GO:0051716|GO:0048523|GO:0008283|GO:0050794|GO:0045321|GO:0040012|GO:0006807|GO:0006950|GO:0048520|GO:0071704|GO:0050900|GO:0006955|GO:0044237|GO:0050795|GO:0048870|GO:0023051|GO:0040017|GO:0009653|GO:0051707|GO:0007155|GO:0009607|GO:0009605|GO:0023057|GO:0005615|GO:0002684|GO:…	locomotion|developmental process|immune system process|behavior|signaling|cell|cellular process|extracellular region|metabolic process|response to stimulus|binding|cellular response to stimulus|negative regulation of cellular process|cell proliferation|regulation of cellular process|leukocyte activation|regulation of locomotion|nitrogen compound metabolic process|response to stress|positive regul…	K10030	interleukin 8[-]	hsa05200|hsa04060|hsa04218|hsa05163|hsa05164|hsa05167|hsa04621|hsa04062|hsa05323|hsa05202|hsa04932|hsa05161|hsa04072|hsa04064|hsa04620|hsa05142|hsa04933|hsa04657|hsa05146|hsa05132|hsa05133|hsa04622|hsa05120|hsa05134|hsa05131|hsa05144|hsa05219	Pathways in cancer - Homo sapiens (human)|Cytokine-cytokine receptor interaction - Homo sapiens (human)|Cellular senescence - Homo sapiens (human)|Human cytomegalovirus infection - Homo sapiens (human)|Influenza A - Homo sapiens (human)|Kaposi sarcoma-associated herpesvirus infection - Homo sapiens (human)|NOD-like receptor signaling pathway - Homo sapiens (human)|Chemokine signaling pathway - Ho…	4:73740506-73743716:+	285	259	215	34	36	15	6.34763	5.92322	4.89851	0.66285	0.749819	0.310532	5.72312	0.5744	3.31667	4.22834e-28	4.86069e-24	UP
ENSG00000251537	AC005324.3	novel tripartite motif-containing 16 (TRIM16) and CMT1A duplicated region transcript 1 (CDRT1) protein	GO:0005623|GO:0005488|GO:0043167|GO:0005622|GO:0005515|GO:0043169|GO:0046872|GO:0046914|GO:0008270	cell|binding|ion binding|intracellular|protein binding|cation binding|metal ion binding|transition metal ion binding|zinc ion binding	-	-	-	-	17:15571491-15651653:-	324	647	198	14	21	20	3.7534	7.69618	2.3464	0.141961	0.227503	0.21536	4.59866	0.194941	4.5601	6.97489e-26	5.34532e-22	UP
ENSG00000055208	TAB2	TGF-beta activated kinase 1 (MAP3K7) binding protein 2 [Source:HGNC Symbol;Acc:HGNC:17075]	GO:0032502|GO:0002376|GO:0023052|GO:0005623|GO:0016020|GO:0009987|GO:0008152|GO:0050896|GO:0005488|GO:0051716|GO:0050794|GO:0043229|GO:0006807|GO:0006950|GO:0071704|GO:0043167|GO:0006955|GO:0044237|GO:0023051|GO:0043227|GO:0071944|GO:0009893|GO:0009058|GO:0002684|GO:0005622|GO:0002682|GO:0005515|GO:0005886|GO:0012505|GO:0048856|GO:0031090|GO:0019222|GO:0007507|GO:0002757|GO:0032182|GO:0045087|GO:…	developmental process|immune system process|signaling|cell|membrane|cellular process|metabolic process|response to stimulus|binding|cellular response to stimulus|regulation of cellular process|intracellular organelle|nitrogen compound metabolic process|response to stress|organic substance metabolic process|ion binding|immune response|cellular metabolic process|regulation of signaling|membrane-bou…	K04404	TAK1-binding protein 2[-]	hsa05169|hsa05168|hsa04010|hsa05170|hsa04621|hsa05145|hsa04380|hsa05161|hsa05140|hsa05162|hsa04668|hsa04064|hsa04620|hsa04657	Epstein-Barr virus infection - Homo sapiens (human)|Herpes simplex infection - Homo sapiens (human)|MAPK signaling pathway - Homo sapiens (human)|Human immunodeficiency virus 1 infection - Homo sapiens (human)|NOD-like receptor signaling pathway - Homo sapiens (human)|Toxoplasmosis - Homo sapiens (human)|Osteoclast differentiation - Homo sapiens (human)|Hepatitis B - Homo sapiens (human)|Leishman…	6:149218641-149411613:+	350	369	322	1409	1255	1194	2.11714	2.29192	1.99249	7.46047	7.09926	6.71328	2.13385	7.09101	-1.73253	2.16409e-21	1.24387e-17	DOWN
ENSG00000173598	NUDT4	nudix hydrolase 4 [Source:HGNC Symbol;Acc:HGNC:8051]	GO:0023052|GO:0005623|GO:0009987|GO:0008152|GO:0050896|GO:0005488|GO:0003824|GO:0051716|GO:0097159|GO:0050794|GO:0006807|GO:0071704|GO:0043167|GO:0044237|GO:0051641|GO:0016787|GO:0005622|GO:0005515|GO:0060341|GO:0006725|GO:0006810|GO:1901360|GO:0003676|GO:0043647|GO:0034641|GO:0044281|GO:0019637|GO:0046483|GO:0016817|GO:0043169|GO:0005737|GO:0006139|GO:0055086|GO:0007154|GO:0007165|GO:0051649|GO:…	signaling|cell|cellular process|metabolic process|response to stimulus|binding|catalytic activity|cellular response to stimulus|organic cyclic compound binding|regulation of cellular process|nitrogen compound metabolic process|organic substance metabolic process|ion binding|cellular metabolic process|cellular localization|hydrolase activity|intracellular|protein binding|regulation of cellular loc…	-	-	-	-	12:93377883-93408146:+	196	395	813	49	39	13	0.622293	1.28774	2.64051	0.136179	0.115794	0.0383642	1.51685	0.096779	3.97024	7.66401e-15	2.9548e-11	UP
ENSG00000206075	SERPINB5	serpin family B member 5 [Source:HGNC Symbol;Acc:HGNC:8949]	GO:0032502|GO:0000003|GO:0005623|GO:0009987|GO:0005576|GO:0022414|GO:0008152|GO:0005488|GO:1903561|GO:0009892|GO:0048523|GO:0008283|GO:0050794|GO:0044702|GO:0071704|GO:0044237|GO:0003006|GO:0009653|GO:0016043|GO:0043227|GO:0005615|GO:0030234|GO:0005622|GO:0005515|GO:0048856|GO:0019222|GO:0042127|GO:0004857|GO:0009888|GO:0007275|GO:0048513|GO:0043062|GO:0031982|GO:0048608|GO:0005737|GO:0060512|GO:…	developmental process|reproduction|cell|cellular process|extracellular region|reproductive process|metabolic process|binding|extracellular vesicle|negative regulation of metabolic process|negative regulation of cellular process|cell proliferation|regulation of cellular process|single organism reproductive process|organic substance metabolic process|cellular metabolic process|developmental process…	K10139	serpin B5[-]	hsa05206|hsa04115	MicroRNAs in cancer - Homo sapiens (human)|p53 signaling pathway - Homo sapiens (human)	18:63476761-63505085:+	1129	1259	1146	3760	3379	2975	15.318	17.5399	15.9057	44.655	42.8731	37.5185	16.2545	41.6822	-1.35859	7.71118e-15	2.9548e-11	DOWN
ENSG00000163349	HIPK1	homeodomain interacting protein kinase 1 [Source:HGNC Symbol;Acc:HGNC:19006]	GO:0032502|GO:0002376|GO:0023052|GO:0005623|GO:0009987|GO:0008152|GO:0050896|GO:0005488|GO:0003824|GO:0036094|GO:0051716|GO:0097159|GO:0008283|GO:0050794|GO:0031128|GO:0043229|GO:0006807|GO:0006950|GO:0071704|GO:0043167|GO:0044237|GO:0023051|GO:0009653|GO:0016043|GO:0043227|GO:0009058|GO:0050793|GO:0005622|GO:0002520|GO:0005515|GO:0016740|GO:0048856|GO:0048646|GO:0019222|GO:0048514|GO:0008284|GO:…	developmental process|immune system process|signaling|cell|cellular process|metabolic process|response to stimulus|binding|catalytic activity|small molecule binding|cellular response to stimulus|organic cyclic compound binding|cell proliferation|regulation of cellular process|developmental induction|intracellular organelle|nitrogen compound metabolic process|response to stress|organic substance m…	K08826	homeodomain interacting protein kinase[2.7.11.1]	hsa04218	Cellular senescence - Homo sapiens (human)	1:113929192-113977869:+	616	653	750	2035	1828	1834	2.11493	2.30208	2.63412	6.11581	5.86921	5.85281	2.35038	5.94594	-1.33901	5.40472e-14	1.77514e-10	DOWN
ENSG00000228716	DHFR	dihydrofolate reductase [Source:HGNC Symbol;Acc:HGNC:2861]	GO:0032502|GO:0005623|GO:0009987|GO:0008152|GO:0050896|GO:0005488|GO:0003824|GO:0036094|GO:0051716|GO:0033218|GO:0097159|GO:0016491|GO:0050794|GO:0043229|GO:0006807|GO:0006950|GO:0071704|GO:0043167|GO:0008144|GO:0044237|GO:0072341|GO:0016043|GO:0043227|GO:0048037|GO:0009893|GO:0009058|GO:0005622|GO:0048856|GO:0019222|GO:0019430|GO:0006575|GO:0007049|GO:0005542|GO:0098869|GO:0006725|GO:0048468|GO:…	developmental process|cell|cellular process|metabolic process|response to stimulus|binding|catalytic activity|small molecule binding|cellular response to stimulus|amide binding|organic cyclic compound binding|oxidoreductase activity|regulation of cellular process|intracellular organelle|nitrogen compound metabolic process|response to stress|organic substance metabolic process|ion binding|drug bin…	K00287	dihydrofolate reductase[1.5.1.3]	hsa01100|hsa01523|hsa00790|hsa00670	Metabolic pathways - Homo sapiens (human)|Antifolate resistance - Homo sapiens (human)|Folate biosynthesis - Homo sapiens (human)|One carbon pool by folate - Homo sapiens (human)	5:80626228-80654983:-	203	132	140	499	633	671	1.42872	0.953931	1.00795	3.07415	4.16623	4.38957	1.1302	3.87665	-1.77823	2.20562e-13	6.33867e-10	DOWN
ENSG00000100138	SNU13	small nuclear ribonucleoprotein 13 [Source:HGNC Symbol;Acc:HGNC:7819]	GO:0032991|GO:0005623|GO:0009987|GO:0008152|GO:0005488|GO:0097159|GO:0043229|GO:0006807|GO:0071704|GO:0044237|GO:0043227|GO:0005622|GO:0005515|GO:0043234|GO:0006725|GO:1901360|GO:0003676|GO:0034641|GO:0046483|GO:0043231|GO:0019899|GO:0030529|GO:0006139|GO:0022613|GO:0005730|GO:0003723|GO:0051117|GO:0042254|GO:0005732|GO:0031981|GO:0005681|GO:0005654|GO:0010467|GO:0016070|GO:0005634|GO:0017069|GO:…	macromolecular complex|cell|cellular process|metabolic process|binding|organic cyclic compound binding|intracellular organelle|nitrogen compound metabolic process|organic substance metabolic process|cellular metabolic process|membrane-bounded organelle|intracellular|protein binding|protein complex|cellular aromatic compound metabolic process|organic cyclic compound metabolic process|nucleic acid …	K12845	U4/U6 small nuclear ribonucleoprotein SNU13[-]	hsa03040|hsa03008	Spliceosome - Homo sapiens (human)|Ribosome biogenesis in eukaryotes - Homo sapiens (human)	22:41673930-41690504:-	2299	1750	2112	1016	952	1127	19.934	15.5806	18.733	7.7112	7.71933	9.08297	18.0825	8.17117	1.14598	1.02035e-11	2.39095e-08	UP
ENSG00000160888	IER2	immediate early response 2 [Source:HGNC Symbol;Acc:HGNC:28871]	GO:0040011|GO:0032502|GO:0005623|GO:0009987|GO:0050896|GO:0005488|GO:0097159|GO:0043229|GO:0048870|GO:0043227|GO:0005622|GO:0048856|GO:0007275|GO:0003676|GO:0043231|GO:0005737|GO:0006928|GO:0048869|GO:0010033|GO:0071774|GO:0003677|GO:0031981|GO:0070848|GO:0005654|GO:0007399|GO:0030154|GO:0005634|GO:0030182|GO:0022008|GO:0048699	locomotion|developmental process|cell|cellular process|response to stimulus|binding|organic cyclic compound binding|intracellular organelle|cell motility|membrane-bounded organelle|intracellular|anatomical structure development|multicellular organism development|nucleic acid binding|intracellular membrane-bounded organelle|cytoplasm|movement of cell or subcellular component|cellular developmental…	-	-	-	-	19:13150415-13154908:+	1688	1394	1516	128	425	443	17.0879	14.4901	15.6991	1.13423	4.0234	4.16839	15.759	3.10867	2.34181	1.03995e-11	2.39095e-08	UP
ENSG00000122203	KIAA1191	KIAA1191 [Source:HGNC Symbol;Acc:HGNC:29209]	GO:0005623|GO:0008152|GO:0005488|GO:0003824|GO:0016491|GO:0005622|GO:0005515|GO:0005737|GO:0055114	cell|metabolic process|binding|catalytic activity|oxidoreductase activity|intracellular|protein binding|cytoplasm|oxidation-reduction process	-	-	-	-	5:176346061-176361968:-	1913	2135	2120	1170	1107	1059	12.6984	14.5521	14.3956	6.79821	6.8718	6.53401	13.882	6.73467	1.04354	2.09578e-11	4.38037e-08	UP
ENSG00000171604	CXXC5	CXXC finger protein 5 [Source:HGNC Symbol;Acc:HGNC:26943]	GO:0004871|GO:0023052|GO:0005623|GO:0009987|GO:0008152|GO:0050896|GO:0005488|GO:0051716|GO:0097159|GO:0009892|GO:0048523|GO:0050794|GO:0043229|GO:0006807|GO:0071704|GO:0043167|GO:0044237|GO:0023051|GO:0043227|GO:0009058|GO:0005622|GO:0005515|GO:0019222|GO:0006725|GO:1901360|GO:0003676|GO:0034641|GO:0046483|GO:0043231|GO:0043169|GO:0005737|GO:0009966|GO:0009890|GO:0010646|GO:0006139|GO:0007154|GO:…	signal transducer activity|signaling|cell|cellular process|metabolic process|response to stimulus|binding|cellular response to stimulus|organic cyclic compound binding|negative regulation of metabolic process|negative regulation of cellular process|regulation of cellular process|intracellular organelle|nitrogen compound metabolic process|organic substance metabolic process|ion binding|cellular me…	-	-	-	-	5:139647299-139683882:+	673	659	521	336	252	265	3.60407	3.62373	2.85413	1.57504	1.26202	1.31909	3.36064	1.38538	1.27845	2.78571e-11	5.33718e-08	UP
ENSG00000141979	AC008764.1	novel protein	GO:0032991|GO:0005623|GO:0009987|GO:0008152|GO:0005488|GO:0000988|GO:0097159|GO:0050794|GO:0043229|GO:0006807|GO:0071704|GO:0044237|GO:0000989|GO:0043227|GO:0009058|GO:0005622|GO:0043234|GO:0019222|GO:0003712|GO:0006725|GO:1901360|GO:0003676|GO:0034641|GO:0046483|GO:0043231|GO:0016592|GO:0001076|GO:0006139|GO:0044249|GO:0031323|GO:0003713|GO:0003677|GO:0010468|GO:0034645|GO:0001104|GO:0051252|GO:…	macromolecular complex|cell|cellular process|metabolic process|binding|transcription factor activity, protein binding|organic cyclic compound binding|regulation of cellular process|intracellular organelle|nitrogen compound metabolic process|organic substance metabolic process|cellular metabolic process|transcription factor activity, transcription factor binding|membrane-bounded organelle|biosynth…	-	-	-	-	19:16479067-16628204:-	20	39	47	0	6	0	0.497677	0.996505	1.1964	0	0.139627	0	0.896861	0.0465424	4.26827	6.398e-11	1.13151e-07	UP
ENSG00000163874	ZC3H12A	zinc finger CCCH-type containing 12A [Source:HGNC Symbol;Acc:HGNC:26259]	GO:0032502|GO:0002376|GO:0005623|GO:0016020|GO:0009987|GO:0008152|GO:0050896|GO:0005488|GO:0003824|GO:0051716|GO:0002683|GO:0009892|GO:0048523|GO:0050794|GO:0045321|GO:0043229|GO:0006807|GO:0071704|GO:0009056|GO:0043167|GO:0044237|GO:0006914|GO:0009653|GO:0051707|GO:0010884|GO:0043227|GO:0071944|GO:0009607|GO:0009605|GO:0009893|GO:0016787|GO:0009058|GO:0050793|GO:0005622|GO:0002682|GO:0005515|GO:…	developmental process|immune system process|cell|membrane|cellular process|metabolic process|response to stimulus|binding|catalytic activity|cellular response to stimulus|negative regulation of immune system process|negative regulation of metabolic process|negative regulation of cellular process|regulation of cellular process|leukocyte activation|intracellular organelle|nitrogen compound metaboli…	-	-	-	-	1:37474552-37484379:+	592	640	635	295	340	277	10.2983	11.4318	11.2999	4.49199	5.53108	4.4789	11.01	4.83399	1.18753	8.79025e-11	1.44355e-07	UP
ENSG00000104856	RELB	RELB proto-oncogene, NF-kB subunit [Source:HGNC Symbol;Acc:HGNC:9956]	GO:0032502|GO:0032991|GO:0002376|GO:0023052|GO:0005623|GO:0048511|GO:0009987|GO:0008152|GO:0050896|GO:0001071|GO:0005488|GO:0000988|GO:0051716|GO:0097159|GO:0009892|GO:0003700|GO:0048523|GO:0044877|GO:0050794|GO:0045321|GO:0019882|GO:0043229|GO:0006807|GO:0006950|GO:0007623|GO:0071704|GO:0006955|GO:0009628|GO:0044237|GO:0000989|GO:0007155|GO:0043227|GO:0009893|GO:0009058|GO:0002684|GO:0005622|GO:…	developmental process|macromolecular complex|immune system process|signaling|cell|rhythmic process|cellular process|metabolic process|response to stimulus|nucleic acid binding transcription factor activity|binding|transcription factor activity, protein binding|cellular response to stimulus|organic cyclic compound binding|negative regulation of metabolic process|transcription factor activity, sequ…	K09253	transcription factor RelB[-]	hsa05166|hsa05169|hsa04010|hsa04380|hsa04064|hsa04625	Human T-cell leukemia virus 1 infection - Homo sapiens (human)|Epstein-Barr virus infection - Homo sapiens (human)|MAPK signaling pathway - Homo sapiens (human)|Osteoclast differentiation - Homo sapiens (human)|NF-kappa B signaling pathway - Homo sapiens (human)|C-type lectin receptor signaling pathway - Homo sapiens (human)	19:45001430-45038198:+	292	300	334	83	116	147	2.69969	2.84803	3.15889	0.671709	1.00294	1.26327	2.9022	0.979306	1.56732	2.14524e-10	3.28808e-07	UP
ENSG00000243649	CFB	complement factor B [Source:HGNC Symbol;Acc:HGNC:1037]	GO:0002376|GO:0005623|GO:0016020|GO:0005576|GO:0008152|GO:0050896|GO:0005488|GO:0003824|GO:1903561|GO:0006950|GO:0071704|GO:0006955|GO:0043227|GO:0071944|GO:0009605|GO:0016787|GO:0005615|GO:0002684|GO:0002682|GO:0072562|GO:0005515|GO:0005886|GO:0019222|GO:0045087|GO:0006959|GO:0006952|GO:0031982|GO:0008233|GO:0009611|GO:0006956|GO:0050776|GO:0050778|GO:0070062|GO:0001848|GO:0019538|GO:0017171|GO:…	immune system process|cell|membrane|extracellular region|metabolic process|response to stimulus|binding|catalytic activity|extracellular vesicle|response to stress|organic substance metabolic process|immune response|membrane-bounded organelle|cell periphery|response to external stimulus|hydrolase activity|extracellular space|positive regulation of immune system process|regulation of immune system…	K01335	component factor B[3.4.21.47]	hsa05150|hsa04610	Staphylococcus aureus infection - Homo sapiens (human)|Complement and coagulation cascades - Homo sapiens (human)	6:31945650-31952084:+	222	251	264	115	93	114	1.54105	1.78908	1.87467	0.698771	0.603718	0.735561	1.73493	0.67935	1.35265	6.05e-10	8.69347e-07	UP
ENSG00000198794	SCAMP5	secretory carrier membrane protein 5 [Source:HGNC Symbol;Acc:HGNC:30386]	GO:0032991|GO:0045202|GO:0005623|GO:0016020|GO:0009987|GO:0030054|GO:0050896|GO:0005488|GO:0051716|GO:0030672|GO:0008021|GO:0048523|GO:0050794|GO:0043229|GO:0051050|GO:0006950|GO:0051051|GO:0051641|GO:0016043|GO:0043227|GO:0071944|GO:0031224|GO:0005622|GO:0005515|GO:0005886|GO:0043234|GO:0012505|GO:0031090|GO:0060341|GO:0031201|GO:0006810|GO:0060627|GO:0045806|GO:0032940|GO:0031982|GO:0051128|GO:…	macromolecular complex|synapse|cell|membrane|cellular process|cell junction|response to stimulus|binding|cellular response to stimulus|synaptic vesicle membrane|synaptic vesicle|negative regulation of cellular process|regulation of cellular process|intracellular organelle|positive regulation of transport|response to stress|negative regulation of transport|cellular localization|cellular component …	-	-	-	-	15:74957219-75021496:+	80	184	128	512	437	472	0.342829	0.809645	0.561116	1.92056	1.75127	1.88007	0.571196	1.85064	-1.69596	1.66433e-09	2.25086e-06	DOWN
ENSG00000259522	AL136295.4	novel protein	GO:0005623|GO:0016020|GO:0005488|GO:0051641|GO:0031224|GO:0005622|GO:0005515|GO:0006810|GO:0019899|GO:0045184|GO:0008104|GO:0051649|GO:0016021|GO:0015031|GO:0046907|GO:0034613|GO:0051020|GO:0006886|GO:0031267|GO:0017016|GO:0008536	cell|membrane|binding|cellular localization|intrinsic component of membrane|intracellular|protein binding|transport|enzyme binding|establishment of protein localization|protein localization|establishment of localization in cell|integral component of membrane|protein transport|intracellular transport|cellular protein localization|GTPase binding|intracellular protein transport|small GTPase binding|…	-	-	-	-	14:24180395-24190416:-	85	185	59	1149	635	367	1.22316	2.73353	0.868504	14.4729	8.5452	4.9088	1.6084	9.30895	-2.533	3.30676e-09	4.22366e-06	DOWN
ENSG00000173575	CHD2	chromodomain helicase DNA binding protein 2 [Source:HGNC Symbol;Acc:HGNC:1917]	GO:0032502|GO:0002376|GO:0005623|GO:0009987|GO:0005576|GO:0008152|GO:0050896|GO:0005488|GO:0003824|GO:0036094|GO:1903561|GO:0051716|GO:0097159|GO:0050794|GO:0043229|GO:0006807|GO:0006950|GO:0071704|GO:0043167|GO:0044237|GO:0016043|GO:0043227|GO:0016787|GO:0009058|GO:0005622|GO:0002520|GO:0005515|GO:0048856|GO:0019222|GO:0006725|GO:0042393|GO:1901360|GO:0007275|GO:0003676|GO:0048513|GO:0034641|GO:…	developmental process|immune system process|cell|cellular process|extracellular region|metabolic process|response to stimulus|binding|catalytic activity|small molecule binding|extracellular vesicle|cellular response to stimulus|organic cyclic compound binding|regulation of cellular process|intracellular organelle|nitrogen compound metabolic process|response to stress|organic substance metabolic p…	-	-	-	-	15:92900189-93028005:+	845	754	641	1930	1578	1646	2.09373	1.91834	1.62472	4.18595	3.65643	3.79089	1.87893	3.87776	-1.04531	9.75326e-09	1.1802e-05	DOWN
ENSG00000185215	TNFAIP2	TNF alpha induced protein 2 [Source:HGNC Symbol;Acc:HGNC:11895]	GO:0032502|GO:0032991|GO:0005623|GO:0009987|GO:0005576|GO:0005488|GO:0051641|GO:0009653|GO:0071944|GO:0005615|GO:0005622|GO:0005515|GO:0043234|GO:0048856|GO:0048646|GO:0048514|GO:0006810|GO:0000145|GO:0001568|GO:0005938|GO:0007275|GO:0032940|GO:0005737|GO:0000149|GO:0001525|GO:0008104|GO:0048869|GO:0016192|GO:0001944|GO:0072358|GO:0006887|GO:0034613|GO:0031503|GO:0046903|GO:0030154|GO:0072359|GO:…	developmental process|macromolecular complex|cell|cellular process|extracellular region|binding|cellular localization|anatomical structure morphogenesis|cell periphery|extracellular space|intracellular|protein binding|protein complex|anatomical structure development|anatomical structure formation involved in morphogenesis|blood vessel morphogenesis|transport|exocyst|blood vessel development|cell …	-	-	-	-	14:103123442-103137439:+	661	834	755	422	365	435	4.36909	5.6604	5.10498	2.4416	2.25616	2.67256	5.04482	2.45677	1.03804	1.08759e-08	1.25024e-05	UP
ENSG00000264772	AC016876.3	novel transcript	-	-	-	-	-	-	17:7572826-7582024:+	1058	846	762	293	433	502	14.8402	12.1847	10.9337	3.59744	5.67974	6.54493	12.6528	5.27404	1.26248	1.20362e-08	1.31773e-05	UP
ENSG00000158301	GPRASP2	G protein-coupled receptor associated sorting protein 2 [Source:HGNC Symbol;Acc:HGNC:25169]	GO:0005623|GO:0005488|GO:0033218|GO:0005622|GO:0005515|GO:0042277|GO:0005737|GO:0001540	cell|binding|amide binding|intracellular|protein binding|peptide binding|cytoplasm|beta-amyloid binding	-	-	-	-	X:102712176-102717733:+	98	51	39	263	217	244	0.783277	0.418558	0.31887	1.84001	1.62195	1.81271	0.506902	1.75822	-1.79434	1.59488e-08	1.66672e-05	DOWN
ENSG00000249319	AC068533.4	novel protein	GO:0032502|GO:0007610|GO:0005623|GO:0009987|GO:0008152|GO:0005488|GO:0003824|GO:0036094|GO:0097159|GO:0006807|GO:0016829|GO:0071704|GO:0044237|GO:0016043|GO:0009058|GO:0005622|GO:0016740|GO:0007626|GO:0048856|GO:0009791|GO:0006725|GO:1901360|GO:0006082|GO:0007275|GO:0034641|GO:0044281|GO:0016772|GO:0046483|GO:0022607|GO:0019627|GO:0005737|GO:0006520|GO:0006139|GO:0000166|GO:0044249|GO:0005829|GO:…	developmental process|behavior|cell|cellular process|metabolic process|binding|catalytic activity|small molecule binding|organic cyclic compound binding|nitrogen compound metabolic process|lyase activity|organic substance metabolic process|cellular metabolic process|cellular component organization|biosynthetic process|intracellular|transferase activity|locomotory behavior|anatomical structure dev…	-	-	-	-	7:66087761-66152277:+	0	0	0	10	15	11	0	0	0	0.606414	0.971831	0.708345	0	0.762197	#NAME?	3.04877e-08	3.04757e-05	DOWN
ENSG00000164144	ARFIP1	ADP ribosylation factor interacting protein 1 [Source:HGNC Symbol;Acc:HGNC:21496]	GO:0005623|GO:0016020|GO:0009987|GO:0005488|GO:0050794|GO:0043229|GO:0044089|GO:0043167|GO:0051641|GO:0016043|GO:0043227|GO:0008289|GO:0005622|GO:0005515|GO:0012505|GO:0031090|GO:0060341|GO:0006810|GO:0051130|GO:0032535|GO:0043168|GO:0032940|GO:0005543|GO:0051128|GO:0022607|GO:0043231|GO:0005737|GO:0032970|GO:0032880|GO:0045184|GO:0019904|GO:0008104|GO:0051649|GO:0030029|GO:0031334|GO:0043254|GO:…	cell|membrane|cellular process|binding|regulation of cellular process|intracellular organelle|positive regulation of cellular component biogenesis|ion binding|cellular localization|cellular component organization|membrane-bounded organelle|lipid binding|intracellular|protein binding|endomembrane system|organelle membrane|regulation of cellular localization|transport|positive regulation of cellula…	-	-	-	-	4:152687727-152918463:+	186	174	187	395	494	482	1.15452	1.109	1.18738	2.14614	2.8675	2.78089	1.1503	2.59818	-1.17549	6.34395e-08	5.83415e-05	DOWN
ENSG00000186566	GPATCH8	G-patch domain containing 8 [Source:HGNC Symbol;Acc:HGNC:29066]	GO:0005488|GO:0097159|GO:0043167|GO:0005515|GO:0003676|GO:0043169|GO:0046872|GO:0003723|GO:0044822	binding|organic cyclic compound binding|ion binding|protein binding|nucleic acid binding|cation binding|metal ion binding|RNA binding|poly(A) RNA binding	-	-	-	-	17:44395284-44503430:-	683	905	532	1890	1720	1544	2.20723	3.00308	1.75872	5.34641	5.19808	4.63792	2.32301	5.0608	-1.12337	1.05928e-07	8.72426e-05	DOWN
ENSG00000241794	SPRR2A	small proline rich protein 2A [Source:HGNC Symbol;Acc:HGNC:11261]	GO:0032502|GO:0005198|GO:0005623|GO:0016020|GO:0009987|GO:0008152|GO:0005488|GO:0071704|GO:0044237|GO:0071944|GO:0005622|GO:0005515|GO:0005886|GO:0048856|GO:0009888|GO:0007275|GO:0048513|GO:0001533|GO:0005737|GO:0031424|GO:0048869|GO:0019538|GO:0043412|GO:0036211|GO:0043588|GO:0060429|GO:0044267|GO:0030154|GO:0030855|GO:0030216|GO:0008544|GO:0006464|GO:0018149|GO:0009913	developmental process|structural molecule activity|cell|membrane|cellular process|metabolic process|binding|organic substance metabolic process|cellular metabolic process|cell periphery|intracellular|protein binding|plasma membrane|anatomical structure development|tissue development|multicellular organism development|animal organ development|cornified envelope|cytoplasm|keratinization|cellular de…	-	-	-	-	1:153056113-153057537:-	101	79	57	29	22	31	9.09959	7.30836	5.25328	2.28702	1.85357	2.59603	7.22041	2.24554	1.68502	1.0625e-07	8.72426e-05	UP
ENSG00000141741	MIEN1	migration and invasion enhancer 1 [Source:HGNC Symbol;Acc:HGNC:28230]	GO:0040011|GO:0005623|GO:0016020|GO:0009987|GO:0005576|GO:0005488|GO:1903561|GO:0048523|GO:0050794|GO:0040012|GO:0043229|GO:0044089|GO:0048870|GO:0040017|GO:0016043|GO:0043227|GO:0071944|GO:0031224|GO:0005622|GO:0005515|GO:0005886|GO:0051272|GO:0009898|GO:0051130|GO:0010941|GO:0031982|GO:0051491|GO:0051128|GO:2000147|GO:0022607|GO:0043231|GO:0005737|GO:0006928|GO:0098562|GO:0060548|GO:0031226|GO:…	locomotion|cell|membrane|cellular process|extracellular region|binding|extracellular vesicle|negative regulation of cellular process|regulation of cellular process|regulation of locomotion|intracellular organelle|positive regulation of cellular component biogenesis|cell motility|positive regulation of locomotion|cellular component organization|membrane-bounded organelle|cell periphery|intrinsic c…	-	-	-	-	17:39728496-39730787:-	714	592	396	283	308	256	8.91658	7.59126	5.05887	3.09357	3.59698	2.97159	7.1889	3.22071	1.15839	1.23317e-07	9.45064e-05	UP
ENSG00000173432	SAA1	serum amyloid A1 [Source:HGNC Symbol;Acc:HGNC:10513]	GO:0040011|GO:0032991|GO:0002376|GO:0023052|GO:0042056|GO:0005623|GO:0009987|GO:0005576|GO:0008152|GO:0050896|GO:0005488|GO:1903561|GO:0051716|GO:0032994|GO:0034358|GO:0050794|GO:0043229|GO:0051050|GO:0006950|GO:0071704|GO:0050900|GO:0043167|GO:0006955|GO:0044237|GO:0051641|GO:0048870|GO:0023051|GO:0007155|GO:0043227|GO:0009605|GO:0009893|GO:0005615|GO:0005622|GO:0005515|GO:0019222|GO:0060341|GO:…	locomotion|macromolecular complex|immune system process|signaling|chemoattractant activity|cell|cellular process|extracellular region|metabolic process|response to stimulus|binding|extracellular vesicle|cellular response to stimulus|protein-lipid complex|plasma lipoprotein particle|regulation of cellular process|intracellular organelle|positive regulation of transport|response to stress|organic s…	-	-	-	-	11:18266174-18269977:+	18	28	23	4	5	4	0.818368	1.30713	1.06968	0.159186	0.212595	0.169046	1.06506	0.180276	2.56265	1.66827e-07	0.00011986	UP
ENSG00000161939	RNASEK-C17orf49	RNASEK-C17orf49 readthrough [Source:HGNC Symbol;Acc:HGNC:44419]	GO:0016020|GO:0005488|GO:0097159|GO:0031224|GO:0003676|GO:0016021|GO:0003677	membrane|binding|organic cyclic compound binding|intrinsic component of membrane|nucleic acid binding|integral component of membrane|DNA binding	-	-	-	-	17:7012635-7017520:+	445	361	360	265	156	196	8.14014	6.78065	6.73646	4.24318	2.6686	3.33254	7.21908	3.41478	1.08002	5.8219e-07	0.00035224	UP
ENSG00000213240	RP11-458D21.5	-	GO:0005488|GO:0043167|GO:0005515|GO:0043169|GO:0046872|GO:0005509	binding|ion binding|protein binding|cation binding|metal ion binding|calcium ion binding	-	-	-	-	1:146113652-146229000:-	0	0	0	13	17	5	0	0	0	0.213096	0.297708	0.0870384	0	0.199281	#NAME?	5.68603e-07	0.00035224	DOWN
ENSG00000282988	AL031777.2	novel protein	GO:0032991|GO:0005623|GO:0005488|GO:0097159|GO:0043229|GO:0000785|GO:0043227|GO:0032993|GO:0005622|GO:0005515|GO:0043234|GO:0003676|GO:0043231|GO:0046983|GO:0000786|GO:0003677|GO:0046982|GO:0005694|GO:0005634	macromolecular complex|cell|binding|organic cyclic compound binding|intracellular organelle|chromatin|membrane-bounded organelle|protein-DNA complex|intracellular|protein binding|protein complex|nucleic acid binding|intracellular membrane-bounded organelle|protein dimerization activity|nucleosome|DNA binding|protein heterodimerization activity|chromosome|nucleus	-	-	-	-	6:26195595-26199293:-	0	1	1	9	23	14	0	0.0304974	0.0303998	0.234053	0.639026	0.386617	0.0202991	0.419899	-4.37056	5.58603e-07	0.00035224	DOWN
ENSG00000260604	AL590004.3	novel transcript	-	-	-	-	-	-	6:3904920-3911979:-	36	32	26	89	100	96	0.325716	0.297288	0.24064	0.704865	0.846114	0.80735	0.287881	0.78611	-1.44926	7.84849e-07	0.000462679	DOWN
ENSG00000108342	CSF3	colony stimulating factor 3 [Source:HGNC Symbol;Acc:HGNC:2438]	GO:0032502|GO:0002376|GO:0023052|GO:0009987|GO:0005576|GO:0008152|GO:0050896|GO:0005488|GO:0051716|GO:0048523|GO:0008283|GO:0050794|GO:0006807|GO:0051050|GO:0044089|GO:0071704|GO:0006955|GO:0044237|GO:0051641|GO:0023051|GO:0016043|GO:0051707|GO:0009607|GO:0009605|GO:0009893|GO:0009058|GO:0005615|GO:0002684|GO:0050793|GO:0002682|GO:0002520|GO:1903829|GO:0005515|GO:0048856|GO:0019222|GO:0060341|GO:…	developmental process|immune system process|signaling|cellular process|extracellular region|metabolic process|response to stimulus|binding|cellular response to stimulus|negative regulation of cellular process|cell proliferation|regulation of cellular process|nitrogen compound metabolic process|positive regulation of transport|positive regulation of cellular component biogenesis|organic substance …	K05423	granulocyte colony-stimulating factor[-]	hsa04151|hsa04060|hsa04640|hsa04630|hsa04657|hsa05144	PI3K-Akt signaling pathway - Homo sapiens (human)|Cytokine-cytokine receptor interaction - Homo sapiens (human)|Hematopoietic cell lineage - Homo sapiens (human)|JAK-STAT signaling pathway - Homo sapiens (human)|IL-17 signaling pathway - Homo sapiens (human)|Malaria - Homo sapiens (human)	17:40015361-40017813:+	5	11	9	0	0	0	0.0532573	0.120313	0.0980679	0	0	0	0.090546	0	Inf	1.63919e-06	0.000919187	UP
ENSG00000023445	BIRC3	baculoviral IAP repeat containing 3 [Source:HGNC Symbol;Acc:HGNC:591]	GO:0032991|GO:0000003|GO:0002376|GO:0023052|GO:0005623|GO:0016020|GO:0009987|GO:0022414|GO:0008152|GO:0050896|GO:0005488|GO:0003824|GO:0051716|GO:0009892|GO:0048523|GO:0050794|GO:0043229|GO:0006950|GO:0044702|GO:0071704|GO:0043167|GO:0006955|GO:0019953|GO:0044237|GO:0023051|GO:0016043|GO:0051707|GO:0043227|GO:0009607|GO:0009605|GO:0009893|GO:0032504|GO:0030234|GO:0016874|GO:0002684|GO:0005622|GO:…	macromolecular complex|reproduction|immune system process|signaling|cell|membrane|cellular process|reproductive process|metabolic process|response to stimulus|binding|catalytic activity|cellular response to stimulus|negative regulation of metabolic process|negative regulation of cellular process|regulation of cellular process|intracellular organelle|response to stress|single organism reproductive…	K16060	baculoviral IAP repeat-containing protein 2/3[-]	hsa05200|hsa04621|hsa05145|hsa04510|hsa05202|hsa04217|hsa04210|hsa04120|hsa04668|hsa04064|hsa05222|hsa01524|hsa04215	Pathways in cancer - Homo sapiens (human)|NOD-like receptor signaling pathway - Homo sapiens (human)|Toxoplasmosis - Homo sapiens (human)|Focal adhesion - Homo sapiens (human)|Transcriptional misregulation in cancer - Homo sapiens (human)|Necroptosis - Homo sapiens (human)|Apoptosis - Homo sapiens (human)|Ubiquitin mediated proteolysis - Homo sapiens (human)|TNF signaling pathway - Homo sapiens (…	11:102317450-102339403:+	153	221	166	108	61	85	0.682155	1.01175	0.757105	0.421489	0.254338	0.352254	0.817004	0.342694	1.25342	2.12938e-06	0.00113853	UP
ENSG00000243335	KCTD7	potassium channel tetramerization domain containing 7 [Source:HGNC Symbol;Acc:HGNC:21957]	GO:0005623|GO:0016020|GO:0009987|GO:0005488|GO:0097159|GO:0043167|GO:0016043|GO:0071944|GO:0005622|GO:0005515|GO:0005886|GO:0003676|GO:0022607|GO:0043169|GO:0005737|GO:0005829|GO:0003677|GO:0046872|GO:0006461|GO:0051259|GO:0046914|GO:0051260|GO:0008270	cell|membrane|cellular process|binding|organic cyclic compound binding|ion binding|cellular component organization|cell periphery|intracellular|protein binding|plasma membrane|nucleic acid binding|cellular component assembly|cation binding|cytoplasm|cytosol|DNA binding|metal ion binding|protein complex assembly|protein oligomerization|transition metal ion binding|protein homooligomerization|zinc …	-	-	-	-	7:66628881-66811187:+	37	64	43	187	183	104	0.245123	0.435363	0.291411	1.08441	1.13375	0.640412	0.323966	0.952859	-1.55642	2.48715e-06	0.00129959	DOWN
ENSG00000260836	AC245033.1	novel protein	GO:0032991|GO:0045202|GO:0005198|GO:0005623|GO:0045182|GO:0009987|GO:0008152|GO:0005488|GO:0036094|GO:0042995|GO:0097159|GO:0009892|GO:0048523|GO:0044877|GO:0050794|GO:0043229|GO:0006807|GO:0071704|GO:0044237|GO:0003735|GO:0043227|GO:0009058|GO:0005622|GO:0030371|GO:0019222|GO:0003676|GO:0043021|GO:0034641|GO:0043231|GO:0005737|GO:0030529|GO:0043005|GO:0009890|GO:0000900|GO:0000166|GO:0044249|GO:…	macromolecular complex|synapse|structural molecule activity|cell|translation regulator activity|cellular process|metabolic process|binding|small molecule binding|cell projection|organic cyclic compound binding|negative regulation of metabolic process|negative regulation of cellular process|macromolecular complex binding|regulation of cellular process|intracellular organelle|nitrogen compound meta…	-	-	-	-	15:82540032-82555932:-	14	12	11	1	1	3	1.01624	0.894416	0.816785	0.063523	0.067872	0.202424	0.909145	0.111273	3.03041	2.97871e-06	0.00148877	UP
ENSG00000163216	SPRR2D	small proline rich protein 2D [Source:HGNC Symbol;Acc:HGNC:11264]	GO:0032502|GO:0005198|GO:0005623|GO:0016020|GO:0009987|GO:0008152|GO:0071704|GO:0044237|GO:0071944|GO:0005622|GO:0005886|GO:0048856|GO:0009888|GO:0007275|GO:0048513|GO:0001533|GO:0005737|GO:0031424|GO:0048869|GO:0019538|GO:0043412|GO:0036211|GO:0043588|GO:0060429|GO:0044267|GO:0030154|GO:0030855|GO:0030216|GO:0008544|GO:0006464|GO:0018149|GO:0009913	developmental process|structural molecule activity|cell|membrane|cellular process|metabolic process|organic substance metabolic process|cellular metabolic process|cell periphery|intracellular|plasma membrane|anatomical structure development|tissue development|multicellular organism development|animal organ development|cornified envelope|cytoplasm|keratinization|cellular developmental process|prot…	-	-	-	-	1:153039725-153041931:-	266	176	196	102	123	107	5.56728	3.78238	4.1964	1.86868	2.40743	2.08158	4.51535	2.11923	1.0913	3.41205e-06	0.00166907	UP
ENSG00000263244	AC087190.3	novel transcript, 3' overlapping chromosome 16 open reading frame 72	-	-	-	-	-	-	16:9104848-9113181:+	78	1061	8	12	13	11	0.597842	8.35025	0.0627254	0.08051	0.0931814	0.0783651	3.00361	0.0840188	5.15984	3.50641e-06	0.0016795	UP
ENSG00000257524	AL157935.2	novel protein	-	-	-	-	-	-	9:127867864-127886787:-	71	10	13	5	0	0	3.10637	0.449235	0.581842	0.191477	0	0	1.37915	0.0638258	4.4335	4.50018e-06	0.0020287	UP
ENSG00000179010	MRFAP1	Morf4 family associated protein 1 [Source:HGNC Symbol;Acc:HGNC:24549]	GO:0005623|GO:0005488|GO:0043229|GO:0043227|GO:0005622|GO:0005515|GO:0043231|GO:0005737|GO:0048471|GO:0005634	cell|binding|intracellular organelle|membrane-bounded organelle|intracellular|protein binding|intracellular membrane-bounded organelle|cytoplasm|perinuclear region of cytoplasm|nucleus	-	-	-	-	4:6640091-6642745:+	4606	3079	895	1043	892	938	42.9955	29.5122	8.54634	8.5223	7.78667	8.13862	27.018	8.1492	1.72919	4.59251e-06	0.00203051	UP
ENSG00000139354	GAS2L3	growth arrest specific 2 like 3 [Source:HGNC Symbol;Acc:HGNC:27475]	GO:0005623|GO:0009987|GO:0005488|GO:0048523|GO:0044877|GO:0050794|GO:0043229|GO:0016043|GO:0005622|GO:0005515|GO:0051726|GO:0007049|GO:0022402|GO:0005874|GO:0045786|GO:0005737|GO:0032403|GO:0008092|GO:0030029|GO:0007017|GO:0006996|GO:0015631|GO:0007010|GO:0003779|GO:0007050|GO:0008017|GO:0030036|GO:0000226|GO:0005856|GO:0015629|GO:0015630	cell|cellular process|binding|negative regulation of cellular process|macromolecular complex binding|regulation of cellular process|intracellular organelle|cellular component organization|intracellular|protein binding|regulation of cell cycle|cell cycle|cell cycle process|microtubule|negative regulation of cell cycle|cytoplasm|protein complex binding|cytoskeletal protein binding|actin filament-ba…	-	-	-	-	12:100573683-100628286:+	81	89	102	196	243	235	0.403122	0.454812	0.519289	0.853847	1.13095	1.08709	0.459074	1.02396	-1.15737	4.83076e-06	0.00209555	DOWN
ENSG00000139973	SYT16	synaptotagmin 16 [Source:HGNC Symbol;Acc:HGNC:23142]	GO:0005623|GO:0009987|GO:0005488|GO:0043167|GO:0008289|GO:0005515|GO:0042802|GO:0006810|GO:0043168|GO:0032940|GO:0005543|GO:0030276|GO:0043169|GO:0046983|GO:0000149|GO:0016192|GO:0046872|GO:0046982|GO:0006887|GO:0046903|GO:0019905|GO:0042803|GO:0005509	cell|cellular process|binding|ion binding|lipid binding|protein binding|identical protein binding|transport|anion binding|secretion by cell|phospholipid binding|clathrin binding|cation binding|protein dimerization activity|SNARE binding|vesicle-mediated transport|metal ion binding|protein heterodimerization activity|exocytosis|secretion|syntaxin binding|protein homodimerization activity|calcium i…	-	-	-	-	14:61995823-62112550:+	81	47	113	273	195	263	0.295763	0.176215	0.422079	0.872553	0.665853	0.892609	0.298019	0.810338	-1.44312	5.81712e-06	0.00247669	DOWN
ENSG00000124102	PI3	peptidase inhibitor 3 [Source:HGNC Symbol;Acc:HGNC:8947]	GO:0031012|GO:0000003|GO:0009987|GO:0005576|GO:0022414|GO:0008152|GO:1903561|GO:0009892|GO:0048523|GO:0050794|GO:0005578|GO:0071704|GO:0019953|GO:0044237|GO:0043227|GO:0030234|GO:0019222|GO:0007618|GO:0004857|GO:0031982|GO:0044092|GO:0070062|GO:0050790|GO:0043086|GO:0019538|GO:0031324|GO:0031323|GO:0032268|GO:0030414|GO:0032269|GO:0051346|GO:0006508|GO:0007620|GO:0044267|GO:0051246|GO:0004866|GO:…	extracellular matrix|reproduction|cellular process|extracellular region|reproductive process|metabolic process|extracellular vesicle|negative regulation of metabolic process|negative regulation of cellular process|regulation of cellular process|proteinaceous extracellular matrix|organic substance metabolic process|sexual reproduction|cellular metabolic process|membrane-bounded organelle|enzyme re…	-	-	-	-	20:45174876-45176544:+	94	86	50	40	26	26	10.4063	9.77598	5.66235	3.8762	2.69176	2.67539	8.61488	3.08112	1.48338	6.08059e-06	0.0025164	UP
ENSG00000266028	SRGAP2	SLIT-ROBO Rho GTPase activating protein 2 [Source:HGNC Symbol;Acc:HGNC:19751]	GO:0023052|GO:0005623|GO:0009987|GO:0050896|GO:0005488|GO:0051716|GO:0050794|GO:0043229|GO:0043227|GO:0005622|GO:0005515|GO:0043231|GO:0005737|GO:0007154|GO:0007165|GO:0031981|GO:0005654|GO:0005634	signaling|cell|cellular process|response to stimulus|binding|cellular response to stimulus|regulation of cellular process|intracellular organelle|membrane-bounded organelle|intracellular|protein binding|intracellular membrane-bounded organelle|cytoplasm|cell communication|signal transduction|nuclear lumen|nucleoplasm|nucleus	K07526	SLIT-ROBO Rho GTPase activating protein[-]	hsa04360	Axon guidance - Homo sapiens (human)	1:206203345-206464443:+	154	382	371	899	860	815	0.40884	1.04133	1.00754	2.08913	2.1351	2.01112	0.819237	2.07845	-1.34316	6.12928e-06	0.0025164	DOWN
ENSG00000148346	LCN2	lipocalin 2 [Source:HGNC Symbol;Acc:HGNC:6526]	GO:0005215|GO:0002376|GO:0009987|GO:0005576|GO:0050896|GO:0005488|GO:0036094|GO:1903561|GO:0006950|GO:0043167|GO:0006955|GO:0051641|GO:0043227|GO:0005615|GO:0045087|GO:0006810|GO:0006952|GO:0031982|GO:0043169|GO:0042592|GO:0019725|GO:0055085|GO:0070062|GO:0051649|GO:0015891|GO:0046872|GO:0048878|GO:0006811|GO:0055082|GO:0046914|GO:0050801|GO:0006873|GO:0005506|GO:0030003|GO:0055065|GO:0006875|GO:…	transporter activity|immune system process|cellular process|extracellular region|response to stimulus|binding|small molecule binding|extracellular vesicle|response to stress|ion binding|immune response|cellular localization|membrane-bounded organelle|extracellular space|innate immune response|transport|defense response|vesicle|cation binding|homeostatic process|cellular homeostasis|transmembrane …	K21129	lipocalin 2[-]	hsa04657	IL-17 signaling pathway - Homo sapiens (human)	9:128149071-128153455:+	50	45	52	22	15	25	1.02465	0.946927	1.09012	0.394637	0.287465	0.476202	1.02057	0.386101	1.40232	1.01083e-05	0.00397357	UP
ENSG00000215301	DDX3X	DEAD-box helicase 3 X-linked [Source:HGNC Symbol;Acc:HGNC:2745]	GO:0040007|GO:0032991|GO:0002376|GO:0023052|GO:0005623|GO:0016020|GO:0009987|GO:0005576|GO:0008152|GO:0050896|GO:0005488|GO:0003824|GO:0036094|GO:1903561|GO:0051716|GO:0097159|GO:0009892|GO:0048523|GO:0044877|GO:0050794|GO:0043229|GO:0006807|GO:0006950|GO:0016049|GO:0071704|GO:0043167|GO:0006955|GO:0009628|GO:0044237|GO:0023051|GO:0045926|GO:0016043|GO:0051707|GO:0045927|GO:0043227|GO:0019867|GO:…	growth|macromolecular complex|immune system process|signaling|cell|membrane|cellular process|extracellular region|metabolic process|response to stimulus|binding|catalytic activity|small molecule binding|extracellular vesicle|cellular response to stimulus|organic cyclic compound binding|negative regulation of metabolic process|negative regulation of cellular process|macromolecular complex binding|…	K11594	ATP-dependent RNA helicase DDX3X[3.6.4.13]	hsa05203|hsa05161|hsa04622	Viral carcinogenesis - Homo sapiens (human)|Hepatitis B - Homo sapiens (human)|RIG-I-like receptor signaling pathway - Homo sapiens (human)	X:41333348-41364472:+	1415	2742	2816	8227	7029	4016	5.45844	10.861	11.1123	27.7796	25.3567	14.3997	9.14391	22.512	-1.29981	1.01971e-05	0.00397357	DOWN
ENSG00000115009	CCL20	C-C motif chemokine ligand 20 [Source:HGNC Symbol;Acc:HGNC:10619]	GO:0040011|GO:0002376|GO:0023052|GO:0009987|GO:0005576|GO:0008152|GO:0050896|GO:0005488|GO:0051716|GO:0050794|GO:0040012|GO:0006950|GO:0071704|GO:0050900|GO:0006955|GO:0044237|GO:0048870|GO:0023051|GO:0040017|GO:0051707|GO:0009607|GO:0009605|GO:0009893|GO:0009058|GO:0005615|GO:0002684|GO:0002682|GO:0005515|GO:0019222|GO:0051272|GO:0006935|GO:0045087|GO:0002685|GO:0005102|GO:0006952|GO:0031325|GO:…	locomotion|immune system process|signaling|cellular process|extracellular region|metabolic process|response to stimulus|binding|cellular response to stimulus|regulation of cellular process|regulation of locomotion|response to stress|organic substance metabolic process|leukocyte migration|immune response|cellular metabolic process|cell motility|regulation of signaling|positive regulation of locomo…	K14625	C-C motif chemokine 20[-]	hsa04060|hsa04062|hsa05323|hsa04668|hsa04657	Cytokine-cytokine receptor interaction - Homo sapiens (human)|Chemokine signaling pathway - Homo sapiens (human)|Rheumatoid arthritis - Homo sapiens (human)|TNF signaling pathway - Homo sapiens (human)|IL-17 signaling pathway - Homo sapiens (human)	2:227813842-227817564:+	17	10	22	3	5	0	0.382913	0.231271	0.50689	0.0591525	0.105323	0	0.373691	0.0548251	2.76894	1.15856e-05	0.00436663	UP
ENSG00000259040	BLOC1S5-TXNDC5	BLOC1S5-TXNDC5 readthrough (NMD candidate) [Source:HGNC Symbol;Acc:HGNC:42001]	GO:0032991|GO:0005623|GO:0043229|GO:0051641|GO:0043227|GO:0005622|GO:0043234|GO:0012505|GO:0006810|GO:0031982|GO:0043231|GO:0030133|GO:0005737|GO:0051649|GO:0005829|GO:0031410|GO:0016023|GO:0046907|GO:0031988|GO:0031083|GO:0016197	macromolecular complex|cell|intracellular organelle|cellular localization|membrane-bounded organelle|intracellular|protein complex|endomembrane system|transport|vesicle|intracellular membrane-bounded organelle|transport vesicle|cytoplasm|establishment of localization in cell|cytosol|cytoplasmic vesicle|cytoplasmic, membrane-bounded vesicle|intracellular transport|membrane-bounded vesicle|BLOC-1 c…	-	-	-	-	6:7881522-8064364:-	0	4782	0	0	0	0	0	103.515	0	0	0	0	34.5051	0	Inf	1.84061e-05	0.00622315	UP
ENSG00000196233	LCOR	ligand dependent nuclear receptor corepressor [Source:HGNC Symbol;Acc:HGNC:29503]	GO:0005623|GO:0009987|GO:0008152|GO:0001071|GO:0005488|GO:0097159|GO:0009892|GO:0003700|GO:0048523|GO:0050794|GO:0043229|GO:0006807|GO:0071704|GO:0044237|GO:0043227|GO:0009058|GO:0005622|GO:0005515|GO:0019222|GO:0006725|GO:1901360|GO:0003676|GO:0034641|GO:0046483|GO:0043231|GO:0009890|GO:0006139|GO:0008134|GO:0044249|GO:0031324|GO:0031323|GO:0003677|GO:0010468|GO:0034645|GO:0010629|GO:0051252|GO:…	cell|cellular process|metabolic process|nucleic acid binding transcription factor activity|binding|organic cyclic compound binding|negative regulation of metabolic process|transcription factor activity, sequence-specific DNA binding|negative regulation of cellular process|regulation of cellular process|intracellular organelle|nitrogen compound metabolic process|organic substance metabolic process…	-	-	-	-	10:96832260-96981043:+	110	121	288	568	484	504	0.329775	0.372477	0.883231	1.49054	1.35693	1.40444	0.528494	1.4173	-1.42319	1.87083e-05	0.00623366	DOWN
ENSG00000213085	CFAP45	cilia and flagella associated protein 45 [Source:HGNC Symbol;Acc:HGNC:17229]	GO:0005623|GO:0042995|GO:0043229|GO:0043227|GO:0005622|GO:0005929|GO:0043231|GO:0031981|GO:0005654|GO:0005634	cell|cell projection|intracellular organelle|membrane-bounded organelle|intracellular|cilium|intracellular membrane-bounded organelle|nuclear lumen|nucleoplasm|nucleus	-	-	-	-	1:159872364-159900163:-	18	15	19	4	3	6	0.304423	0.260486	0.328706	0.0592154	0.0474403	0.094325	0.297872	0.0669936	2.1526	2.48135e-05	0.0078149	UP
ENSG00000256349	AP002748.5	novel protein	-	-	-	-	-	-	11:66509079-66533613:+	0	364	0	0	0	0	0	6.73098	0	0	0	0	2.24366	0	Inf	2.54474e-05	0.00781833	UP
ENSG00000257949	TEN1	TEN1 subunit of CST complex [Source:HGNC Symbol;Acc:HGNC:37242]	GO:0032991|GO:0005623|GO:0009987|GO:0008152|GO:0005488|GO:0097159|GO:0009892|GO:0048523|GO:0050794|GO:0043229|GO:0006807|GO:0071704|GO:0044237|GO:0016043|GO:0043227|GO:0009058|GO:0030234|GO:0032993|GO:0005622|GO:0005515|GO:0019222|GO:0004857|GO:0006725|GO:1901360|GO:0003676|GO:0034641|GO:0032204|GO:0046483|GO:0051128|GO:0043231|GO:0000723|GO:0042592|GO:0009890|GO:0006139|GO:0044092|GO:0050790|GO:…	macromolecular complex|cell|cellular process|metabolic process|binding|organic cyclic compound binding|negative regulation of metabolic process|negative regulation of cellular process|regulation of cellular process|intracellular organelle|nitrogen compound metabolic process|organic substance metabolic process|cellular metabolic process|cellular component organization|membrane-bounded organelle|bi…	-	-	-	-	17:75979220-76000586:+	282	181	92	47	91	72	6.13743	4.0449	2.04825	0.895375	1.85212	1.45652	4.07686	1.40134	1.54065	3.40403e-05	0.00978275	UP
ENSG00000165156	ZHX1	zinc fingers and homeoboxes 1 [Source:HGNC Symbol;Acc:HGNC:12871]	GO:0032502|GO:0005623|GO:0009987|GO:0008152|GO:0001071|GO:0005488|GO:0000988|GO:0097159|GO:0009892|GO:0003700|GO:0048523|GO:0050794|GO:0043229|GO:0006807|GO:0071704|GO:0043167|GO:0044237|GO:0000989|GO:0043227|GO:0009058|GO:0005622|GO:0005515|GO:0019222|GO:0003712|GO:0006725|GO:1901360|GO:0003676|GO:0034641|GO:0046483|GO:0043231|GO:0043169|GO:0046983|GO:0009890|GO:0006139|GO:0048869|GO:0044249|GO:…	developmental process|cell|cellular process|metabolic process|nucleic acid binding transcription factor activity|binding|transcription factor activity, protein binding|organic cyclic compound binding|negative regulation of metabolic process|transcription factor activity, sequence-specific DNA binding|negative regulation of cellular process|regulation of cellular process|intracellular organelle|ni…	-	-	-	-	8:123248451-123275541:-	307	233	193	1014	791	314	1.71824	1.33904	1.105	4.96772	4.14009	1.63352	1.38743	3.58045	-1.36773	6.49808e-05	0.0162388	DOWN
ENSG00000215421	ZNF407	zinc finger protein 407 [Source:HGNC Symbol;Acc:HGNC:19904]	GO:0005623|GO:0009987|GO:0008152|GO:0005488|GO:0097159|GO:0050794|GO:0043229|GO:0006807|GO:0071704|GO:0043167|GO:0044237|GO:0043227|GO:0009058|GO:0005622|GO:0019222|GO:0006725|GO:1901360|GO:0003676|GO:0034641|GO:0046483|GO:0043231|GO:0043169|GO:0006139|GO:0044249|GO:0031323|GO:0003677|GO:0010468|GO:0034645|GO:0046872|GO:0051252|GO:0010467|GO:0009059|GO:0016070|GO:0005634|GO:0032774|GO:2001141|GO:…	cell|cellular process|metabolic process|binding|organic cyclic compound binding|regulation of cellular process|intracellular organelle|nitrogen compound metabolic process|organic substance metabolic process|ion binding|cellular metabolic process|membrane-bounded organelle|biosynthetic process|intracellular|regulation of metabolic process|cellular aromatic compound metabolic process|organic cyclic…	-	-	-	-	18:74597870-75065671:+	71	63	54	148	137	141	0.176898	0.161175	0.13763	0.322773	0.319205	0.326535	0.158567	0.322837	-1.02571	6.61716e-05	0.0162978	DOWN
ENSG00000260342	AC138811.2	novel protein	GO:0032991|GO:0005198|GO:0005623|GO:0016020|GO:0009987|GO:0008152|GO:0043229|GO:0006807|GO:0042175|GO:0071704|GO:0044237|GO:0051641|GO:0016043|GO:0003735|GO:0043227|GO:0009058|GO:0031224|GO:0005622|GO:0005789|GO:0043234|GO:0012505|GO:0031090|GO:0006810|GO:0034641|GO:0030867|GO:0043231|GO:0005737|GO:0030529|GO:0045184|GO:0008104|GO:0061024|GO:0005783|GO:0051649|GO:0016021|GO:0044249|GO:0019538|GO:…	macromolecular complex|structural molecule activity|cell|membrane|cellular process|metabolic process|intracellular organelle|nitrogen compound metabolic process|nuclear outer membrane-endoplasmic reticulum membrane network|organic substance metabolic process|cellular metabolic process|cellular localization|cellular component organization|structural constituent of ribosome|membrane-bounded organel…	-	-	-	-	16:18788063-18801519:-	316	248	105	119	71	101	26.4204	21.291	8.98049	8.70909	5.55135	7.84911	18.8973	7.36985	1.35847	7.19648e-05	0.0174162	UP
ENSG00000243708	PLA2G4B	phospholipase A2 group IVB [Source:HGNC Symbol;Acc:HGNC:9036]	GO:0000003|GO:0023052|GO:0005623|GO:0016020|GO:0009987|GO:0005576|GO:0022414|GO:0008152|GO:0050896|GO:0005488|GO:0003824|GO:0051716|GO:0050794|GO:0043229|GO:0006807|GO:0006950|GO:0071704|GO:0009056|GO:0043167|GO:0044237|GO:0043227|GO:0008289|GO:0016787|GO:0009058|GO:0005622|GO:0005515|GO:0012505|GO:0031090|GO:0006575|GO:0044255|GO:0019866|GO:0006082|GO:0034641|GO:0043168|GO:0016788|GO:0044281|GO:…	reproduction|signaling|cell|membrane|cellular process|extracellular region|reproductive process|metabolic process|response to stimulus|binding|catalytic activity|cellular response to stimulus|regulation of cellular process|intracellular organelle|nitrogen compound metabolic process|response to stress|organic substance metabolic process|catabolic process|ion binding|cellular metabolic process|memb…	K16342	cytosolic phospholipase A2[3.1.1.4]	hsa01100|hsa04010|hsa04014|hsa04072|hsa04611|hsa05231|hsa04666|hsa04664|hsa04370	Metabolic pathways - Homo sapiens (human)|MAPK signaling pathway - Homo sapiens (human)|Ras signaling pathway - Homo sapiens (human)|Phospholipase D signaling pathway - Homo sapiens (human)|Platelet activation - Homo sapiens (human)|Choline metabolism in cancer - Homo sapiens (human)|Fc gamma R-mediated phagocytosis - Homo sapiens (human)|Fc epsilon RI signaling pathway - Homo sapiens (human)|VEG…	15:41837775-41848147:+	4	7	2	14	22	38	0.0427218	0.0767618	0.0218454	0.130876	0.219726	0.377233	0.0471097	0.242612	-2.36455	7.69119e-05	0.0182297	DOWN
ENSG00000144802	NFKBIZ	NFKB inhibitor zeta [Source:HGNC Symbol;Acc:HGNC:29805]	GO:0005623|GO:0009987|GO:0008152|GO:0050896|GO:0005488|GO:0000988|GO:0050794|GO:0043229|GO:0006807|GO:0006950|GO:0071704|GO:0044237|GO:0000989|GO:0043227|GO:0009058|GO:0005622|GO:0005515|GO:0019222|GO:0003712|GO:0006725|GO:1901360|GO:0034641|GO:0006952|GO:0046483|GO:0043231|GO:0006139|GO:0044249|GO:0031323|GO:0010468|GO:0034645|GO:0051252|GO:0006954|GO:0010467|GO:0009059|GO:0016070|GO:0005634|GO:…	cell|cellular process|metabolic process|response to stimulus|binding|transcription factor activity, protein binding|regulation of cellular process|intracellular organelle|nitrogen compound metabolic process|response to stress|organic substance metabolic process|cellular metabolic process|transcription factor activity, transcription factor binding|membrane-bounded organelle|biosynthetic process|in…	K14242	NF-kappa-B inhibitor zeta[-]	hsa05202	Transcriptional misregulation in cancer - Homo sapiens (human)	3:101827991-101861022:+	160	139	127	98	85	54	1.17719	1.0501	0.955844	0.631141	0.584835	0.369287	1.06104	0.528421	1.00573	8.08597e-05	0.0184064	UP
ENSG00000259316	AC087632.2	novel protein	-	-	-	-	-	-	15:64181180-64381440:-	51	68	76	34	33	31	0.589641	0.80726	0.898841	0.344082	0.356796	0.333138	0.765247	0.344672	1.1507	8.62041e-05	0.0192419	UP
ENSG00000184371	CSF1	colony stimulating factor 1 [Source:HGNC Symbol;Acc:HGNC:2432]	GO:0040011|GO:0032502|GO:0040007|GO:0032991|GO:0000003|GO:0002376|GO:0007610|GO:0023052|GO:0005623|GO:0016020|GO:0009987|GO:0005576|GO:0022414|GO:0008152|GO:0050896|GO:0005488|GO:1903561|GO:0051716|GO:0008283|GO:0050794|GO:0045321|GO:0040012|GO:0006950|GO:0048520|GO:0071704|GO:0050900|GO:0006955|GO:0044237|GO:0050795|GO:0003006|GO:0048870|GO:0023051|GO:0040017|GO:0009653|GO:0045927|GO:0007155|GO:…	locomotion|developmental process|growth|macromolecular complex|reproduction|immune system process|behavior|signaling|cell|membrane|cellular process|extracellular region|reproductive process|metabolic process|response to stimulus|binding|extracellular vesicle|cellular response to stimulus|cell proliferation|regulation of cellular process|leukocyte activation|regulation of locomotion|response to st…	K05453	macrophage colony-stimulating factor 1[-]	hsa04151|hsa04060|hsa04010|hsa04014|hsa04015|hsa05323|hsa04380|hsa04640|hsa04668	PI3K-Akt signaling pathway - Homo sapiens (human)|Cytokine-cytokine receptor interaction - Homo sapiens (human)|MAPK signaling pathway - Homo sapiens (human)|Ras signaling pathway - Homo sapiens (human)|Rap1 signaling pathway - Homo sapiens (human)|Rheumatoid arthritis - Homo sapiens (human)|Osteoclast differentiation - Homo sapiens (human)|Hematopoietic cell lineage - Homo sapiens (human)|TNF si…	1:109910242-109930992:+	63	62	67	29	26	42	0.509078	0.51443	0.553832	0.205123	0.196477	0.315456	0.52578	0.239019	1.13734	9.45203e-05	0.0206964	UP
ENSG00000261796	ISY1-RAB43	ISY1-RAB43 readthrough [Source:HGNC Symbol;Acc:HGNC:42969]	-	-	K12870	pre-mRNA-splicing factor ISY1[-]	-	-	3:129087575-129161036:-	0	0	0	406	0	0	0	0	0	4.66332	0	0	0	1.55444	#NAME?	0.000115503	0.0239237	DOWN
ENSG00000259132	AL132780.3	novel protein	GO:0032991|GO:0005623|GO:0009987|GO:0043229|GO:0016043|GO:0005622|GO:0043234|GO:0007049|GO:0022402|GO:0022607|GO:0005875|GO:0007017|GO:0006996|GO:0031023|GO:0007010|GO:0007051|GO:0006461|GO:0070925|GO:0000226|GO:0005856|GO:0070652|GO:0051225|GO:0015630|GO:0051297	macromolecular complex|cell|cellular process|intracellular organelle|cellular component organization|intracellular|protein complex|cell cycle|cell cycle process|cellular component assembly|microtubule associated complex|microtubule-based process|organelle organization|microtubule organizing center organization|cytoskeleton organization|spindle organization|protein complex assembly|organelle assem…	-	-	-	-	14:22946270-22982258:-	0	128	0	0	0	0	0	10.0545	0	0	0	0	3.35151	0	Inf	0.000134669	0.0253786	UP
ENSG00000261051	AC107021.2	novel transcript, overlapping to PLOD2	-	-	-	-	-	-	3:146059585-146061679:-	0	1	2	10	8	11	0	0.031298	0.0623664	0.26688	0.228104	0.31174	0.0312215	0.268908	-3.1065	0.000140562	0.0262736	DOWN
ENSG00000077713	SLC25A43	solute carrier family 25 member 43 [Source:HGNC Symbol;Acc:HGNC:30557]	GO:0005198|GO:0005623|GO:0016020|GO:0009987|GO:0008152|GO:0043229|GO:0006807|GO:0071704|GO:0044237|GO:0003735|GO:0043227|GO:0009058|GO:0031224|GO:0005622|GO:0031090|GO:0019866|GO:0006810|GO:0034641|GO:0043231|GO:0005737|GO:0031966|GO:0055085|GO:0016021|GO:0044249|GO:0019538|GO:0005740|GO:0034645|GO:0006518|GO:0005743|GO:0005739|GO:0043603|GO:0044267|GO:0010467|GO:0009059|GO:0043043|GO:0006412	structural molecule activity|cell|membrane|cellular process|metabolic process|intracellular organelle|nitrogen compound metabolic process|organic substance metabolic process|cellular metabolic process|structural constituent of ribosome|membrane-bounded organelle|biosynthetic process|intrinsic component of membrane|intracellular|organelle membrane|organelle inner membrane|transport|cellular nitrog…	-	-	-	-	X:119399060-119454478:+	89	191	128	367	252	401	0.967174	2.13128	1.42293	3.49104	2.56097	4.05051	1.50713	3.36751	-1.15988	0.000145576	0.0268045	DOWN
ENSG00000203785	SPRR2E	small proline rich protein 2E [Source:HGNC Symbol;Acc:HGNC:11265]	GO:0032502|GO:0005198|GO:0005623|GO:0016020|GO:0009987|GO:0008152|GO:0005488|GO:0071704|GO:0044237|GO:0071944|GO:0005622|GO:0005515|GO:0005886|GO:0048856|GO:0009888|GO:0007275|GO:0048513|GO:0001533|GO:0005737|GO:0031424|GO:0048869|GO:0019538|GO:0043412|GO:0036211|GO:0043588|GO:0060429|GO:0044267|GO:0030154|GO:0030855|GO:0030216|GO:0008544|GO:0006464|GO:0018149|GO:0009913	developmental process|structural molecule activity|cell|membrane|cellular process|metabolic process|binding|organic substance metabolic process|cellular metabolic process|cell periphery|intracellular|protein binding|plasma membrane|anatomical structure development|tissue development|multicellular organism development|animal organ development|cornified envelope|cytoplasm|keratinization|cellular de…	-	-	-	-	1:153093135-153106184:-	9	6	8	0	0	2	0.783247	0.536162	0.712198	0	0	0.161792	0.677202	0.0539306	3.65041	0.000154566	0.0272005	UP
ENSG00000164692	COL1A2	collagen type I alpha 2 chain [Source:HGNC Symbol;Acc:HGNC:2198]	GO:0040011|GO:0032502|GO:0031012|GO:0032991|GO:0002376|GO:0005198|GO:0023052|GO:0005623|GO:0009987|GO:0005576|GO:0008152|GO:0050896|GO:0005488|GO:1903561|GO:0060090|GO:0051716|GO:0005201|GO:0050794|GO:0043229|GO:0005578|GO:0006950|GO:0071704|GO:0050900|GO:0009056|GO:0043167|GO:0006955|GO:0048870|GO:0009653|GO:0016043|GO:0005583|GO:0043227|GO:0005615|GO:0005622|GO:0002682|GO:0005515|GO:0043234|GO:…	locomotion|developmental process|extracellular matrix|macromolecular complex|immune system process|structural molecule activity|signaling|cell|cellular process|extracellular region|metabolic process|response to stimulus|binding|extracellular vesicle|binding, bridging|cellular response to stimulus|extracellular matrix structural constituent|regulation of cellular process|intracellular organelle|pr…	K06236	collagen, type I, alpha[-]	hsa05165|hsa04151|hsa04510|hsa04926|hsa04611|hsa04933|hsa05146|hsa04974|hsa04512	Human papillomavirus infection - Homo sapiens (human)|PI3K-Akt signaling pathway - Homo sapiens (human)|Focal adhesion - Homo sapiens (human)|Relaxin signaling pathway - Homo sapiens (human)|Platelet activation - Homo sapiens (human)|AGE-RAGE signaling pathway in diabetic complications - Homo sapiens (human)|Amoebiasis - Homo sapiens (human)|Protein digestion and absorption - Homo sapiens (human)…	7:94394561-94431232:+	0	0	0	9	5	4	0	0	0	0.0304388	0.0180677	0.0143667	0	0.0209577	#NAME?	0.000159914	0.0276434	DOWN
ENSG00000155622	XAGE2	X antigen family member 2 [Source:HGNC Symbol;Acc:HGNC:4112]	GO:0005488|GO:0005515	binding|protein binding	-	-	-	-	X:52369030-52375680:+	3	6	7	0	0	0	0.310121	0.636801	0.74012	0	0	0	0.562347	0	Inf	0.000164457	0.0278018	UP
ENSG00000100154	TTC28	tetratricopeptide repeat domain 28 [Source:HGNC Symbol;Acc:HGNC:29179]	GO:0005623|GO:0009987|GO:0005488|GO:0030496|GO:0050794|GO:0043229|GO:0016043|GO:0005622|GO:0005515|GO:0051726|GO:0007049|GO:0022402|GO:0005737|GO:0051301|GO:0006996|GO:0005813|GO:1903047|GO:0005815|GO:0000278|GO:0007346|GO:0007067|GO:0005856|GO:0000922|GO:0005819|GO:0015630	cell|cellular process|binding|midbody|regulation of cellular process|intracellular organelle|cellular component organization|intracellular|protein binding|regulation of cell cycle|cell cycle|cell cycle process|cytoplasm|cell division|organelle organization|centrosome|mitotic cell cycle process|microtubule organizing center|mitotic cell cycle|regulation of mitotic cell cycle|mitotic nuclear divisi…	-	-	-	-	22:27978014-28679865:-	12	19	6	52	39	34	0.0539825	0.0877666	0.02761	0.204771	0.164072	0.142173	0.056453	0.170339	-1.59328	0.000170715	0.0282368	DOWN
ENSG00000105467	SYNGR4	synaptogyrin 4 [Source:HGNC Symbol;Acc:HGNC:11502]	GO:0045202|GO:0005623|GO:0016020|GO:0030672|GO:0008021|GO:0031594|GO:0043229|GO:0043227|GO:0031224|GO:0005622|GO:0012505|GO:0031090|GO:0031982|GO:0043231|GO:0030133|GO:0005737|GO:0012506|GO:0030658|GO:0016021|GO:0031410|GO:0016023|GO:0070382|GO:0031988|GO:0030659	synapse|cell|membrane|synaptic vesicle membrane|synaptic vesicle|neuromuscular junction|intracellular organelle|membrane-bounded organelle|intrinsic component of membrane|intracellular|endomembrane system|organelle membrane|vesicle|intracellular membrane-bounded organelle|transport vesicle|cytoplasm|vesicle membrane|transport vesicle membrane|integral component of membrane|cytoplasmic vesicle|cyt…	-	-	-	-	19:48364395-48376376:+	9	4	7	0	0	1	0.302104	0.137856	0.240354	0	0	0.0312021	0.226771	0.0104007	4.44649	0.000174351	0.0284291	UP
ENSG00000174912	METTL15P1	methyltransferase like 15 pseudogene 1 [Source:HGNC Symbol;Acc:HGNC:31926]	-	-	-	-	-	-	3:156713884-156714928:-	13	17	14	48	36	42	0.794663	1.06704	0.875395	2.56831	2.05788	2.3863	0.912367	2.33749	-1.35728	0.000184742	0.0292925	DOWN
ENSG00000134070	IRAK2	interleukin 1 receptor associated kinase 2 [Source:HGNC Symbol;Acc:HGNC:6113]	GO:0002376|GO:0023052|GO:0005623|GO:0016020|GO:0009987|GO:0008152|GO:0050896|GO:0005488|GO:0003824|GO:0036094|GO:0051716|GO:0097159|GO:0009892|GO:0048523|GO:0050794|GO:0043229|GO:0006807|GO:0006950|GO:0071704|GO:0043167|GO:0006955|GO:0044237|GO:0023051|GO:0051707|GO:0043227|GO:0071944|GO:0009607|GO:0009605|GO:0009893|GO:0009058|GO:0002684|GO:0005622|GO:0002682|GO:0005515|GO:0005886|GO:0012505|GO:…	immune system process|signaling|cell|membrane|cellular process|metabolic process|response to stimulus|binding|catalytic activity|small molecule binding|cellular response to stimulus|organic cyclic compound binding|negative regulation of metabolic process|negative regulation of cellular process|regulation of cellular process|intracellular organelle|nitrogen compound metabolic process|response to s…	K04731	interleukin-1 receptor-associated kinase 2[2.7.11.1]	hsa05152|hsa04722	Tuberculosis - Homo sapiens (human)|Neurotrophin signaling pathway - Homo sapiens (human)	3:10164865-10243743:+	82	172	141	76	74	43	1.50386	3.23901	2.64527	1.22006	1.26914	0.733006	2.46271	1.07407	1.19716	0.0001885	0.0296835	UP
ENSG00000196227	FAM217B	family with sequence similarity 217 member B [Source:HGNC Symbol;Acc:HGNC:16170]	-	-	-	-	-	-	20:59933764-59948680:+	42	79	76	133	134	583	0.428299	0.827207	0.7928	1.18718	1.27787	5.526	0.682768	2.66369	-1.96396	0.000196189	0.0302723	DOWN
ENSG00000273217	AC008695.1	novel protein	GO:0023052|GO:0005623|GO:0009987|GO:0008152|GO:0050896|GO:0005488|GO:0051716|GO:0050794|GO:0009893|GO:0005622|GO:0005515|GO:0005085|GO:0019222|GO:0043085|GO:0007154|GO:0007165|GO:0050790|GO:0051345|GO:0035556|GO:0043087|GO:0043547|GO:0007264	signaling|cell|cellular process|metabolic process|response to stimulus|binding|cellular response to stimulus|regulation of cellular process|positive regulation of metabolic process|intracellular|protein binding|guanyl-nucleotide exchange factor activity|regulation of metabolic process|positive regulation of catalytic activity|cell communication|signal transduction|regulation of catalytic activity…	-	-	-	-	5:131425891-131796983:-	0	0	0	0	217	0	0	0	0	0	2.02763	0	0	0.675875	#NAME?	0.000201448	0.0306722	DOWN
ENSG00000267303	AC011511.4	novel transcript	GO:0005623|GO:0009987|GO:0008152|GO:0005488|GO:0097159|GO:0043229|GO:0006807|GO:0071704|GO:0044237|GO:0043227|GO:0005622|GO:0006725|GO:1901360|GO:0003676|GO:0034641|GO:0046483|GO:0043231|GO:0006139|GO:0010467|GO:0016070|GO:0005634|GO:0006396|GO:0016071|GO:0006397|GO:0008380|GO:0000375|GO:0000398	cell|cellular process|metabolic process|binding|organic cyclic compound binding|intracellular organelle|nitrogen compound metabolic process|organic substance metabolic process|cellular metabolic process|membrane-bounded organelle|intracellular|cellular aromatic compound metabolic process|organic cyclic compound metabolic process|nucleic acid binding|cellular nitrogen compound metabolic process|he…	-	-	-	-	19:10315471-10320678:-	0	1	0	0	223	1	0	0.0354429	0	0	7.20056	0.032096	0.0118143	2.41088	-7.67288	0.000258775	0.0356854	DOWN
ENSG00000274600	RIMBP3B	RIMS binding protein 3B [Source:HGNC Symbol;Acc:HGNC:33891]	GO:0005488|GO:0005515	binding|protein binding	-	-	-	-	22:21383374-21389478:+	0	0	0	185	0	0	0	0	0	1.69436	0	0	0	0.564786	#NAME?	0.000259209	0.0356854	DOWN
ENSG00000241316	SUCLG2-AS1	SUCLG2 antisense RNA 1 (head to head) [Source:HGNC Symbol;Acc:HGNC:49643]	-	-	-	-	-	-	3:67654697-67947713:+	0	0	0	10	7	2	0	0	0	0.151645	0.113412	0.0322092	0	0.0990887	#NAME?	0.000264882	0.036035	DOWN
ENSG00000236762	RPL19P16	ribosomal protein L19 pseudogene 16 [Source:HGNC Symbol;Acc:HGNC:36596]	-	-	-	-	-	-	10:121133090-121133723:-	2	0	2	50	0	37	0.217227	0	0.222207	4.75456	0	3.73614	0.146478	2.83023	-4.27217	0.000272668	0.0364471	DOWN
ENSG00000281741	AC241377.3	TEC	-	-	-	-	-	-	1:120913151-120914238:-	18	21	14	3	10	2	1.05681	1.26599	0.840798	0.154188	0.549019	0.10915	1.05453	0.270786	1.96138	0.000288062	0.0380623	UP
ENSG00000093100	AC016026.1	novel transcript	-	-	-	-	-	-	22:17787652-17811497:-	132	94	109	22	81	36	1.94819	1.42456	1.64567	0.284215	1.11797	0.493871	1.67281	0.632018	1.40423	0.000323347	0.0399681	UP
ENSG00000280332	AC020917.4	TEC	-	-	-	-	-	-	19:16356329-16358327:-	0	1	0	13	5	5	0	0.0328011	0	0.363617	0.149423	0.148518	0.0109337	0.220519	-4.33405	0.000336999	0.0400369	DOWN
ENSG00000258555	SPECC1L-ADORA2A	SPECC1L-ADORA2A readthrough (NMD candidate) [Source:HGNC Symbol;Acc:HGNC:49185]	GO:0032502|GO:0004871|GO:0023052|GO:0005623|GO:0016020|GO:0009987|GO:0008152|GO:0050896|GO:0005488|GO:0051716|GO:0004872|GO:0050794|GO:0006807|GO:0006950|GO:0071704|GO:0044237|GO:0038023|GO:0071944|GO:0009893|GO:0009058|GO:0031224|GO:0005515|GO:0005886|GO:0048856|GO:0019222|GO:0042802|GO:0050817|GO:0006725|GO:0006810|GO:1901360|GO:0007275|GO:0050877|GO:0034641|GO:0044281|GO:0006952|GO:0019637|GO:…	developmental process|signal transducer activity|signaling|cell|membrane|cellular process|metabolic process|response to stimulus|binding|cellular response to stimulus|receptor activity|regulation of cellular process|nitrogen compound metabolic process|response to stress|organic substance metabolic process|cellular metabolic process|signaling receptor activity|cell periphery|positive regulation of…	-	-	-	-	22:24270898-24442356:+	34	18	47	202	120	49	0.329464	0.1791	0.465892	1.71338	1.08742	0.441342	0.324819	1.08071	-1.73428	0.000359325	0.0417178	DOWN
ENSG00000279765	AC013394.1	novel protein	-	-	-	-	-	-	15:92883413-92949230:+	2	4	2	16	13	13	0.0266881	0.0548142	0.0272999	0.186926	0.162259	0.161272	0.0362674	0.170153	-2.23008	0.000361091	0.0417178	DOWN
ENSG00000253846	PCDHGA10	protocadherin gamma subfamily A, 10 [Source:HGNC Symbol;Acc:HGNC:8697]	GO:0005623|GO:0016020|GO:0005488|GO:0043167|GO:0007155|GO:0071944|GO:0031224|GO:0005886|GO:0098609|GO:0043169|GO:0016021|GO:0098742|GO:0046872|GO:0005509|GO:0007156	cell|membrane|binding|ion binding|cell adhesion|cell periphery|intrinsic component of membrane|plasma membrane|cell-cell adhesion|cation binding|integral component of membrane|cell-cell adhesion via plasma-membrane adhesion molecules|metal ion binding|calcium ion binding|homophilic cell adhesion via plasma membrane adhesion molecules	-	-	-	-	5:141412987-141512979:+	4	6	1	16	11	42	0.028144	0.0433465	0.00719899	0.098538	0.0723779	0.274665	0.0262298	0.148527	-2.50144	0.000417702	0.0444118	DOWN
ENSG00000253910	PCDHGB2	protocadherin gamma subfamily B, 2 [Source:HGNC Symbol;Acc:HGNC:8709]	GO:0005623|GO:0016020|GO:0005488|GO:0043167|GO:0007155|GO:0071944|GO:0031224|GO:0005515|GO:0005886|GO:0098609|GO:0043169|GO:0016021|GO:0098742|GO:0046872|GO:0005509|GO:0007156	cell|membrane|binding|ion binding|cell adhesion|cell periphery|intrinsic component of membrane|protein binding|plasma membrane|cell-cell adhesion|cation binding|integral component of membrane|cell-cell adhesion via plasma-membrane adhesion molecules|metal ion binding|calcium ion binding|homophilic cell adhesion via plasma membrane adhesion molecules	-	-	-	-	5:141360042-141512979:+	9	18	9	31	49	34	0.0799587	0.164204	0.081796	0.241078	0.407101	0.280768	0.108653	0.309649	-1.51091	0.000422789	0.0444118	DOWN
ENSG00000255508	AP002990.1	novel protein	GO:0005488|GO:0036094|GO:0097159|GO:0003676|GO:0000166	binding|small molecule binding|organic cyclic compound binding|nucleic acid binding|nucleotide binding	-	-	-	-	11:62559603-62591531:-	201	6796	840	635	322	320	2.17285	75.4357	9.28901	6.00868	3.25518	3.21536	28.9659	4.15974	2.79979	0.000432813	0.0444118	UP
ENSG00000123684	LPGAT1	lysophosphatidylglycerol acyltransferase 1 [Source:HGNC Symbol;Acc:HGNC:28985]	GO:0005623|GO:0016020|GO:0009987|GO:0008152|GO:0003824|GO:0043229|GO:0042175|GO:0071704|GO:0044237|GO:0043227|GO:0009058|GO:0031224|GO:0005622|GO:0005789|GO:0012505|GO:0016740|GO:0031090|GO:0044255|GO:0044281|GO:0019637|GO:0043231|GO:0016746|GO:0005737|GO:0006629|GO:0005783|GO:0016021|GO:0044249|GO:0008654|GO:0046486|GO:0006796|GO:0008610|GO:0006644|GO:0046474|GO:0006650|GO:0036148	cell|membrane|cellular process|metabolic process|catalytic activity|intracellular organelle|nuclear outer membrane-endoplasmic reticulum membrane network|organic substance metabolic process|cellular metabolic process|membrane-bounded organelle|biosynthetic process|intrinsic component of membrane|intracellular|endoplasmic reticulum membrane|endomembrane system|transferase activity|organelle membra…	K13514	lysophosphatidylglycerol acyltransferase 1[2.3.1.-]	hsa00564	Glycerophospholipid metabolism - Homo sapiens (human)	1:211743457-211830772:-	167	401	401	918	660	700	1.11491	2.74891	2.73859	5.36464	4.12056	4.34381	2.20081	4.60967	-1.06663	0.000476551	0.0456026	DOWN
ENSG00000169245	CXCL10	C-X-C motif chemokine ligand 10 [Source:HGNC Symbol;Acc:HGNC:10637]	GO:0040011|GO:0032502|GO:0002376|GO:0007610|GO:0023052|GO:0005623|GO:0016020|GO:0009987|GO:0005576|GO:0008152|GO:0050896|GO:0005488|GO:0051716|GO:0048523|GO:0008283|GO:0050794|GO:0040012|GO:0006807|GO:0051050|GO:0006950|GO:0048520|GO:0071704|GO:0050900|GO:0043167|GO:0006955|GO:0009628|GO:0009986|GO:0044237|GO:0051641|GO:0050795|GO:0048870|GO:0023051|GO:0040017|GO:0009653|GO:0016043|GO:0051707|GO:…	locomotion|developmental process|immune system process|behavior|signaling|cell|membrane|cellular process|extracellular region|metabolic process|response to stimulus|binding|cellular response to stimulus|negative regulation of cellular process|cell proliferation|regulation of cellular process|regulation of locomotion|nitrogen compound metabolic process|positive regulation of transport|response to …	K12671	C-X-C motif chemokine 10[-]	hsa05169|hsa04060|hsa05164|hsa04062|hsa05160|hsa04668|hsa04620|hsa04657|hsa04622|hsa04623	Epstein-Barr virus infection - Homo sapiens (human)|Cytokine-cytokine receptor interaction - Homo sapiens (human)|Influenza A - Homo sapiens (human)|Chemokine signaling pathway - Homo sapiens (human)|Hepatitis C - Homo sapiens (human)|TNF signaling pathway - Homo sapiens (human)|Toll-like receptor signaling pathway - Homo sapiens (human)|IL-17 signaling pathway - Homo sapiens (human)|RIG-I-like r…	4:76021117-76023497:-	7	16	9	3	1	3	0.380199	0.892369	0.500096	0.14265	0.0507886	0.151473	0.590888	0.114971	2.36162	0.000483974	0.0456026	UP
ENSG00000233396	LINC01719	long intergenic non-protein coding RNA 1719 [Source:HGNC Symbol;Acc:HGNC:52506]	-	-	-	-	-	-	1:146052566-146061948:+	1	1	0	15	6	5	0.0137996	0.014168	0	0.181229	0.0774467	0.0641504	0.00932254	0.107609	-3.52893	0.000482352	0.0456026	DOWN
ENSG00000273259	AL049839.2	novel protein	-	-	-	-	-	-	14:94592058-94624646:+	44	17	24	5	11	13	0.785082	0.311469	0.438062	0.0780886	0.183553	0.2156	0.511537	0.159081	1.68508	0.000474675	0.0456026	UP
ENSG00000161956	SENP3	SUMO specific peptidase 3 [Source:HGNC Symbol;Acc:HGNC:17862]	GO:0032991|GO:0005623|GO:0009987|GO:0008152|GO:0005488|GO:0003824|GO:0043229|GO:0071704|GO:0044237|GO:0043227|GO:0016787|GO:0005622|GO:0005515|GO:0043234|GO:0043231|GO:0008233|GO:0005737|GO:0019538|GO:0005730|GO:0043412|GO:0036211|GO:0031981|GO:1990234|GO:0006508|GO:0005654|GO:0044267|GO:0035097|GO:0005634|GO:0004175|GO:0070646|GO:0008234|GO:0006464|GO:0018193|GO:0016926|GO:0071339|GO:0018205|GO:…	macromolecular complex|cell|cellular process|metabolic process|binding|catalytic activity|intracellular organelle|organic substance metabolic process|cellular metabolic process|membrane-bounded organelle|hydrolase activity|intracellular|protein binding|protein complex|intracellular membrane-bounded organelle|peptidase activity|cytoplasm|protein metabolic process|nucleolus|macromolecule modificati…	-	-	-	-	17:7561875-7571969:+	2795	2667	2996	2725	866	1049	24.3338	23.842	26.6825	20.7667	7.05071	8.4889	24.9528	12.1021	1.04394	0.000498057	0.046497	UP
ENSG00000274049	INO80B-WBP1	INO80B-WBP1 readthrough (NMD candidate) [Source:HGNC Symbol;Acc:HGNC:49199]	GO:0032991|GO:0005623|GO:0009987|GO:0008152|GO:0050794|GO:0043229|GO:0006807|GO:0071704|GO:0044237|GO:0000785|GO:0016043|GO:0043227|GO:0009058|GO:0005622|GO:0043234|GO:0019222|GO:0006725|GO:1901360|GO:0034641|GO:0046483|GO:0070603|GO:0043231|GO:0006139|GO:0000790|GO:0044249|GO:0031323|GO:0006996|GO:0051276|GO:0010468|GO:0034645|GO:0051252|GO:0006325|GO:0031011|GO:0031981|GO:0005694|GO:0000228|GO:…	macromolecular complex|cell|cellular process|metabolic process|regulation of cellular process|intracellular organelle|nitrogen compound metabolic process|organic substance metabolic process|cellular metabolic process|chromatin|cellular component organization|membrane-bounded organelle|biosynthetic process|intracellular|protein complex|regulation of metabolic process|cellular aromatic compound met…	-	-	-	-	2:74455088-74460884:+	0	0	0	0	0	115	0	0	0	0	0	2.31772	0	0.772574	#NAME?	0.000501555	0.046497	DOWN
ENSG00000162614	NEXN	nexilin F-actin binding protein [Source:HGNC Symbol;Acc:HGNC:29557]	GO:0040011|GO:0032502|GO:0005198|GO:0005623|GO:0009987|GO:0030054|GO:0005488|GO:0030055|GO:0044877|GO:0050794|GO:0040012|GO:0043229|GO:0048870|GO:0016043|GO:0008307|GO:0005622|GO:0005515|GO:0048856|GO:0030017|GO:0007507|GO:0030018|GO:0009888|GO:0048468|GO:0007275|GO:0048513|GO:0005924|GO:0005912|GO:0051128|GO:0061061|GO:0005737|GO:0006928|GO:0032403|GO:0031674|GO:0051270|GO:0016477|GO:0008092|GO:…	locomotion|developmental process|structural molecule activity|cell|cellular process|cell junction|binding|cell-substrate junction|macromolecular complex binding|regulation of cellular process|regulation of locomotion|intracellular organelle|cell motility|cellular component organization|structural constituent of muscle|intracellular|protein binding|anatomical structure development|sarcomere|heart …	-	-	-	-	1:77888513-77943895:+	7	2	1	19	14	15	0.0488382	0.0143312	0.00713923	0.116044	0.0913491	0.0972807	0.0234362	0.101558	-2.11549	0.000504705	0.0466011	DOWN
ENSG00000105327	BBC3	BCL2 binding component 3 [Source:HGNC Symbol;Acc:HGNC:17868]	GO:0032502|GO:0040007|GO:0023052|GO:0005623|GO:0016020|GO:0009987|GO:0008152|GO:0050896|GO:0005488|GO:0051716|GO:0048523|GO:0050794|GO:0043229|GO:0051050|GO:0006950|GO:0044089|GO:0071704|GO:0009628|GO:0044237|GO:0051641|GO:0023051|GO:0045926|GO:0016043|GO:0043227|GO:0019867|GO:0040008|GO:0009893|GO:0005622|GO:1903829|GO:0005515|GO:0012505|GO:0048856|GO:0031090|GO:0019222|GO:0060341|GO:0051282|GO:…	developmental process|growth|signaling|cell|membrane|cellular process|metabolic process|response to stimulus|binding|cellular response to stimulus|negative regulation of cellular process|regulation of cellular process|intracellular organelle|positive regulation of transport|response to stress|positive regulation of cellular component biogenesis|organic substance metabolic process|response to abio…	K10132	Bcl-2-binding component 3[-]	hsa05200|hsa05016|hsa04390|hsa05162|hsa04210|hsa05210|hsa01524|hsa04115|hsa04215	Pathways in cancer - Homo sapiens (human)|Huntington disease - Homo sapiens (human)|Hippo signaling pathway - Homo sapiens (human)|Measles - Homo sapiens (human)|Apoptosis - Homo sapiens (human)|Colorectal cancer - Homo sapiens (human)|Platinum drug resistance - Homo sapiens (human)|p53 signaling pathway - Homo sapiens (human)|Apoptosis - multiple species - Homo sapiens (human)	19:47220822-47232766:-	44	40	39	20	21	24	0.481926	0.449862	0.43697	0.19175	0.215098	0.244332	0.456253	0.21706	1.07174	0.000513536	0.0468426	UP
ENSG00000109265	CRACD	capping protein inhibiting regulator of actin dynamics [Source:HGNC Symbol;Acc:HGNC:29219]	-	-	-	-	-	-	4:56049073-56328625:+	0	0	0	2	8	7	0	0	0	0.0153509	0.0656155	0.0570703	0	0.0460122	#NAME?	0.000548977	0.0481597	DOWN
ENSG00000145147	SLIT2	slit guidance ligand 2 [Source:HGNC Symbol;Acc:HGNC:11086]	GO:0040011|GO:0032502|GO:0031012|GO:0040007|GO:0000003|GO:0002376|GO:0007610|GO:0023052|GO:0005623|GO:0048511|GO:0016020|GO:0009987|GO:0005576|GO:0022414|GO:0008152|GO:0050896|GO:0005488|GO:1903561|GO:0051716|GO:0040013|GO:0002683|GO:0009892|GO:0050840|GO:0048523|GO:0048521|GO:0050794|GO:0040012|GO:0005578|GO:0006950|GO:0016049|GO:0048520|GO:0044702|GO:0071704|GO:0050900|GO:0043167|GO:0009986|GO:…	locomotion|developmental process|extracellular matrix|growth|reproduction|immune system process|behavior|signaling|cell|rhythmic process|membrane|cellular process|extracellular region|reproductive process|metabolic process|response to stimulus|binding|extracellular vesicle|cellular response to stimulus|negative regulation of locomotion|negative regulation of immune system process|negative regulat…	K06839	slit 2[-]	hsa04360	Axon guidance - Homo sapiens (human)	4:20253260-20620561:+	60	89	118	221	220	170	0.249942	0.380691	0.502842	0.805854	0.85704	0.658246	0.377825	0.773713	-1.03408	0.000546476	0.0481597	DOWN
ENSG00000224897	POT1-AS1	POT1 antisense RNA 1 [Source:HGNC Symbol;Acc:HGNC:49459]	-	-	-	-	-	-	7:124929873-125179315:+	0	1	0	6	4	10	0	0.00766355	0	0.0392073	0.0279299	0.0693919	0.00255452	0.0455097	-4.15505	0.000556608	0.0481597	DOWN
ENSG00000111885	MAN1A1	mannosidase alpha class 1A member 1 [Source:HGNC Symbol;Acc:HGNC:6821]	GO:0005623|GO:0016020|GO:0009987|GO:0005576|GO:0008152|GO:0005488|GO:0003824|GO:1903561|GO:0043229|GO:0071704|GO:0043167|GO:0044237|GO:0043227|GO:0016787|GO:0009058|GO:0031224|GO:0005622|GO:0012505|GO:0031090|GO:0006486|GO:0016798|GO:0031982|GO:0043231|GO:0043169|GO:0005737|GO:0005975|GO:0005783|GO:0070062|GO:0016021|GO:0044249|GO:0019538|GO:0005794|GO:0009311|GO:0034645|GO:0046872|GO:0043412|GO:…	cell|membrane|cellular process|extracellular region|metabolic process|binding|catalytic activity|extracellular vesicle|intracellular organelle|organic substance metabolic process|ion binding|cellular metabolic process|membrane-bounded organelle|hydrolase activity|biosynthetic process|intrinsic component of membrane|intracellular|endomembrane system|organelle membrane|protein glycosylation|hydrola…	K01230	mannosyl-oligosaccharide alpha-1,2-mannosidase[3.2.1.113]	hsa01100|hsa04141|hsa00510	Metabolic pathways - Homo sapiens (human)|Protein processing in endoplasmic reticulum - Homo sapiens (human)|N-Glycan biosynthesis - Homo sapiens (human)	6:119177209-119349761:-	39	47	36	109	84	81	0.49685	0.614821	0.469164	1.21552	1.00076	0.959172	0.526945	1.05848	-1.00628	0.000576538	0.0492758	DOWN
ENSG00000198689	SLC9A6	solute carrier family 9 member A6 [Source:HGNC Symbol;Acc:HGNC:11079]	GO:0032502|GO:0040007|GO:0005215|GO:0045202|GO:0023052|GO:0005623|GO:0016020|GO:0009987|GO:0050896|GO:0051716|GO:0042995|GO:0022857|GO:0050794|GO:0043229|GO:0016049|GO:0042175|GO:0023051|GO:0009653|GO:0016043|GO:0043227|GO:0071944|GO:0031224|GO:0048589|GO:0005622|GO:0005789|GO:0005886|GO:0012505|GO:0048856|GO:0031090|GO:0048468|GO:0006810|GO:0007275|GO:0016358|GO:0031982|GO:0090287|GO:0043231|GO:…	developmental process|growth|transporter activity|synapse|signaling|cell|membrane|cellular process|response to stimulus|cellular response to stimulus|cell projection|transmembrane transporter activity|regulation of cellular process|intracellular organelle|cell growth|nuclear outer membrane-endoplasmic reticulum membrane network|regulation of signaling|anatomical structure morphogenesis|cellular c…	K12041	solute carrier family 9 (sodium/hydrogen exchanger), member 6/7[-]	hsa04260	Cardiac muscle contraction - Homo sapiens (human)	X:135985424-136047269:+	198	240	271	725	286	664	1.05918	1.31828	1.48297	3.39482	1.43073	3.30158	1.28681	2.70904	-1.07398	0.000583246	0.0494812	DOWN
