# Supplementary material for: Insights from bioinformatics analysis reveal that lipopolysaccharide induces activation of chemokine-related signaling pathways in human nasal epithelial cells
Source: Sci Rep. 2024 Apr 1;14:7672. doi: 10.1038/s41598-024-58317-y (PMC10984988; doi:10.1038/s41598-024-58317-y)
Supplement: Supplementary file 4 — Supplementary Table S3. [file 41598_2024_58317_MOESM4_ESM.xlsx]

## Sheet: GO_LPS_HNEpC_All_DeleteInf_N1_q
GO	ONTOLOGY	ID	Description	GeneRatio	BgRatio	pvalue	p.adjust	qvalue	geneID	Count	Rich Factor
GO:0019221	BP	GO:0019221	cytokine-mediated signaling pathway	11/55	492/18614	1.65e-07	0.000108187	9.4e-05	HIPK1/SLIT2/NFKBIZ/CSF1/IRAK2/BIRC3/CXCL10/CCL20/CXCL8/CXCL1/CSF3	11	7.56667
GO:0032496	BP	GO:0032496	response to lipopolysaccharide	9/55	345/18614	6.98e-07	0.00013561	0.00011787	TAB2/NFKBIZ/CSF1/ZC3H12A/IRAK2/CXCL10/CXCL8/CXCL1/CSF3	9	8.82877
GO:0002237	BP	GO:0002237	response to molecule of bacterial origin	9/55	366/18614	1.14e-06	0.000187273	0.000162774	TAB2/NFKBIZ/CSF1/ZC3H12A/IRAK2/CXCL10/CXCL8/CXCL1/CSF3	9	8.32221
GO:0071222	BP	GO:0071222	cellular response to lipopolysaccharide	7/55	224/18614	4.13e-06	0.000543206	0.000472145	NFKBIZ/ZC3H12A/IRAK2/CXCL10/CXCL8/CXCL1/CSF3	7	10.5761
GO:0071219	BP	GO:0071219	cellular response to molecule of bacterial origin	7/55	237/18614	5.99e-06	0.000672899	0.000584872	NFKBIZ/ZC3H12A/IRAK2/CXCL10/CXCL8/CXCL1/CSF3	7	9.99601
GO:0071216	BP	GO:0071216	cellular response to biotic stimulus	7/55	264/18614	1.21e-05	0.00105999	0.000921324	NFKBIZ/ZC3H12A/IRAK2/CXCL10/CXCL8/CXCL1/CSF3	7	8.97369
GO:0071621	BP	GO:0071621	granulocyte chemotaxis	7/55	131/18614	1.12e-07	0.000108187	9.4e-05	SLIT2/CSF1/CXCL10/SAA1/CCL20/CXCL8/CXCL1	7	18.0844
GO:0097530	BP	GO:0097530	granulocyte migration	7/55	156/18614	3.67e-07	0.00011986	0.00010418	SLIT2/CSF1/CXCL10/SAA1/CCL20/CXCL8/CXCL1	7	15.1862
GO:0030595	BP	GO:0030595	leukocyte chemotaxis	7/55	241/18614	6.68e-06	0.000672899	0.000584872	SLIT2/CSF1/CXCL10/SAA1/CCL20/CXCL8/CXCL1	7	9.8301
GO:0097529	BP	GO:0097529	myeloid leukocyte migration	7/55	241/18614	6.68e-06	0.000672899	0.000584872	SLIT2/CSF1/CXCL10/SAA1/CCL20/CXCL8/CXCL1	7	9.8301
GO:0060326	BP	GO:0060326	cell chemotaxis	7/55	312/18614	3.54e-05	0.00273507	0.00237727	SLIT2/CSF1/CXCL10/SAA1/CCL20/CXCL8/CXCL1	7	7.59312
GO:0050900	BP	GO:0050900	leukocyte migration	7/55	393/18614	0.000150268	0.0103922	0.00903271	SLIT2/CSF1/CXCL10/SAA1/CCL20/CXCL8/CXCL1	7	6.02813
GO:0006959	BP	GO:0006959	humoral immune response	6/55	250/18614	9.24e-05	0.00674353	0.00586136	CFB/PI3/SPRR2A/CXCL10/CXCL8/CXCL1	6	8.12247
GO:0005125	MF	GO:0005125	cytokine activity	6/56	235/18369	7.82e-05	0.00357987	0.00288284	CSF1/CXCL10/CCL20/CXCL8/CXCL1/CSF3	6	8.37492
GO:0005126	MF	GO:0005126	cytokine receptor binding	6/56	270/18369	0.000167272	0.00612216	0.00493012	CSF1/CXCL10/CCL20/CXCL8/CXCL1/CSF3	6	7.28929
GO:0001664	MF	GO:0001664	G protein-coupled receptor binding	6/56	289/18369	0.000241536	0.00736686	0.00593247	GPRASP2/CXCL10/SAA1/CCL20/CXCL8/CXCL1	6	6.81006
GO:0030593	BP	GO:0030593	neutrophil chemotaxis	6/55	107/18614	7.22e-07	0.00013561	0.00011787	SLIT2/CXCL10/SAA1/CCL20/CXCL8/CXCL1	6	18.9777
GO:1990266	BP	GO:1990266	neutrophil migration	6/55	128/18614	2.07e-06	0.000301865	0.000262376	SLIT2/CXCL10/SAA1/CCL20/CXCL8/CXCL1	6	15.8642
GO:1990868	BP	GO:1990868	response to chemokine	6/55	99/18614	4.56e-07	0.00011986	0.00010418	SLIT2/ZC3H12A/CXCL10/CCL20/CXCL8/CXCL1	6	20.5113
GO:1990869	BP	GO:1990869	cellular response to chemokine	6/55	99/18614	4.56e-07	0.00011986	0.00010418	SLIT2/ZC3H12A/CXCL10/CCL20/CXCL8/CXCL1	6	20.5113
GO:0007249	BP	GO:0007249	I-kappaB kinase/NF-kappaB signaling	6/55	293/18614	0.000219206	0.0144019	0.0125178	TAB2/ZC3H12A/IRAK2/BIRC3/CXXC5/RELB	6	6.93044
GO:0071356	BP	GO:0071356	cellular response to tumor necrosis factor	5/55	235/18614	0.000639497	0.0311222	0.0270508	HIPK1/ZC3H12A/BIRC3/CCL20/CXCL8	5	7.20077
GO:0034612	BP	GO:0034612	response to tumor necrosis factor	5/55	257/18614	0.000956023	0.0380671	0.0330872	HIPK1/ZC3H12A/BIRC3/CCL20/CXCL8	5	6.58437
GO:0019730	BP	GO:0019730	antimicrobial humoral response	5/55	126/18614	3.48e-05	0.00273507	0.00237727	PI3/SPRR2A/CXCL10/CXCL8/CXCL1	5	13.43
GO:0034976	BP	GO:0034976	response to endoplasmic reticulum stress	5/55	259/18614	0.000989688	0.0382485	0.0332449	SCAMP5/DDX3X/MAN1A1/BBC3/CXCL8	5	6.53352
GO:0001533	CC	GO:0001533	cornified envelope	5/58	59/19518	8.6e-07	0.000103249	9.69e-05	SERPINB5/SPRR2D/PI3/SPRR2A/SPRR2E	5	28.5184
GO:0002685	BP	GO:0002685	regulation of leukocyte migration	5/55	227/18614	0.000546659	0.0276273	0.0240132	SLIT2/CSF1/CXCL10/CCL20/CXCL8	5	7.45455
GO:0071674	BP	GO:0071674	mononuclear cell migration	5/55	202/18614	0.000320749	0.0193027	0.0167776	SLIT2/CSF1/CXCL10/SAA1/CCL20	5	8.37714
GO:0070098	BP	GO:0070098	chemokine-mediated signaling pathway	5/55	91/18614	7.17e-06	0.000672899	0.000584872	SLIT2/CXCL10/CCL20/CXCL8/CXCL1	5	18.5954
GO:0002687	BP	GO:0002687	positive regulation of leukocyte migration	4/55	147/18614	0.0009315	0.0380671	0.0330872	CSF1/CXCL10/CCL20/CXCL8	4	9.20915
GO:0008009	MF	GO:0008009	chemokine activity	4/56	49/18369	1.48e-05	0.00193984	0.00156214	CXCL10/CCL20/CXCL8/CXCL1	4	26.777
GO:0042379	MF	GO:0042379	chemokine receptor binding	4/56	74/18369	7.61e-05	0.00357987	0.00288284	CXCL10/CCL20/CXCL8/CXCL1	4	17.7307
GO:0038061	BP	GO:0038061	NIK/NF-kappaB signaling	4/55	142/18614	0.000818774	0.036814	0.0319981	DDX3X/ZC3H12A/BIRC3/RELB	4	9.53342
GO:0001959	BP	GO:0001959	regulation of cytokine-mediated signaling pathway	4/55	165/18614	0.0014282	0.0426513	0.0370717	HIPK1/SLIT2/CSF1/IRAK2	4	8.20452
GO:0060759	BP	GO:0060759	regulation of response to cytokine stimulus	4/55	177/18614	0.00184711	0.0485421	0.0421919	HIPK1/SLIT2/CSF1/IRAK2	4	7.64828
GO:0071675	BP	GO:0071675	regulation of mononuclear cell migration	4/55	122/18614	0.00046273	0.026436	0.0229777	SLIT2/CSF1/CXCL10/CCL20	4	11.0963
GO:0002688	BP	GO:0002688	regulation of leukocyte chemotaxis	4/55	126/18614	0.000522723	0.0274743	0.0238802	SLIT2/CSF1/CXCL10/CXCL8	4	10.744
GO:0050921	BP	GO:0050921	positive regulation of chemotaxis	4/55	143/18614	0.000840502	0.036814	0.0319981	SLIT2/CSF1/CXCL10/CXCL8	4	9.46675
GO:0008201	MF	GO:0008201	heparin binding	4/56	168/18369	0.00171239	0.0422498	0.0340234	SLIT2/CXCL10/SAA1/CXCL8	4	7.80995
GO:0071347	BP	GO:0071347	cellular response to interleukin-1	4/55	111/18614	0.000323181	0.0193027	0.0167776	ZC3H12A/IRAK2/CCL20/CXCL8	4	12.1959
GO:0070555	BP	GO:0070555	response to interleukin-1	4/55	141/18614	0.000797446	0.036814	0.0319981	ZC3H12A/IRAK2/CCL20/CXCL8	4	9.60103
GO:0071677	BP	GO:0071677	positive regulation of mononuclear cell migration	3/55	72/18614	0.00126029	0.0385122	0.0334741	CSF1/CXCL10/CCL20	3	14.1015
GO:0045236	MF	GO:0045236	CXCR chemokine receptor binding	3/56	18/18369	2.12e-05	0.00193984	0.00156214	CXCL10/CXCL8/CXCL1	3	54.6696
GO:0061844	BP	GO:0061844	antimicrobial humoral immune response mediated by antimicrobial peptide	3/55	82/18614	0.00183286	0.0485421	0.0421919	CXCL10/CXCL8/CXCL1	3	12.3818
GO:0048247	BP	GO:0048247	lymphocyte chemotaxis	3/55	64/18614	0.000895233	0.0379463	0.0329823	CXCL10/SAA1/CCL20	3	15.8642
GO:0002224	BP	GO:0002224	toll-like receptor signaling pathway	3/55	70/18614	0.00116158	0.0385122	0.0334741	NFKBIZ/IRAK2/BIRC3	3	14.5044
GO:0042093	BP	GO:0042093	T-helper cell differentiation	3/55	69/18614	0.00111411	0.0385122	0.0334741	NFKBIZ/ZC3H12A/RELB	3	14.7146
GO:0002294	BP	GO:0002294	CD4-positive, alpha-beta T cell differentiation involved in immune response	3/55	71/18614	0.0012103	0.0385122	0.0334741	NFKBIZ/ZC3H12A/RELB	3	14.3001
GO:0002287	BP	GO:0002287	alpha-beta T cell activation involved in immune response	3/55	72/18614	0.00126029	0.0385122	0.0334741	NFKBIZ/ZC3H12A/RELB	3	14.1015
GO:0002293	BP	GO:0002293	alpha-beta T cell differentiation involved in immune response	3/55	72/18614	0.00126029	0.0385122	0.0334741	NFKBIZ/ZC3H12A/RELB	3	14.1015
GO:0002292	BP	GO:0002292	T cell differentiation involved in immune response	3/55	80/18614	0.00170749	0.0475359	0.0413174	NFKBIZ/ZC3H12A/RELB	3	12.6914
GO:0071622	BP	GO:0071622	regulation of granulocyte chemotaxis	3/55	53/18614	0.000515038	0.0274743	0.0238802	SLIT2/CSF1/CXCL8	3	19.1568
GO:0002548	BP	GO:0002548	monocyte chemotaxis	3/55	71/18614	0.0012103	0.0385122	0.0334741	SLIT2/CXCL10/CCL20	3	14.3001
GO:0035613	MF	GO:0035613	RNA stem-loop binding	2/56	21/18369	0.00184698	0.0422498	0.0340234	DDX3X/ZC3H12A	2	31.2398
GO:0071243	BP	GO:0071243	cellular response to arsenic-containing substance	2/55	20/18614	0.00157407	0.0459629	0.0399501	DDX3X/ZC3H12A	2	33.8436
GO:0097396	BP	GO:0097396	response to interleukin-17	2/55	17/18614	0.00113312	0.0385122	0.0334741	NFKBIZ/CXCL10	2	39.816
GO:0097398	BP	GO:0097398	cellular response to interleukin-17	2/55	17/18614	0.00113312	0.0385122	0.0334741	NFKBIZ/CXCL10	2	39.816
GO:0045063	BP	GO:0045063	T-helper 1 cell differentiation	2/55	21/18614	0.00173647	0.0475359	0.0413174	NFKBIZ/RELB	2	32.232
GO:2000319	BP	GO:2000319	regulation of T-helper 17 cell differentiation	2/55	21/18614	0.00173647	0.0475359	0.0413174	NFKBIZ/ZC3H12A	2	32.232
