# Supplementary material for: Insights from bioinformatics analysis reveal that lipopolysaccharide induces activation of chemokine-related signaling pathways in human nasal epithelial cells
Source: Sci Rep. 2024 Apr 1;14:7672. doi: 10.1038/s41598-024-58317-y (PMC10984988; doi:10.1038/s41598-024-58317-y)
Supplement: Supplementary file 5 — Supplementary Table S4. [file 41598_2024_58317_MOESM5_ESM.xlsx]

## Sheet: sheet1
ID	Description	GeneRatio	BgRatio	pvalue	p.adjust	qvalue	geneID	Count
hsa04657	IL-17 signaling pathway	7/26	94/8579	8.39606141620279e-09	8.22814018787874e-07	6.09819197597887e-07	23118/3934/3627/6364/3576/2919/1440	7
hsa04668	TNF signaling pathway	6/26	114/8579	8.94253321839462e-07	4.38184127701336e-05	3.24755153720647e-05	23118/1435/330/3627/6364/2919	6
hsa04061	Viral protein interaction with cytokine and cytokine receptor	5/26	100/8579	1.05405912112083e-05	0.000312864278245565	0.000231876	1435/3627/6364/3576/2919	5
hsa04064	NF-kappa B signaling pathway	5/26	104/8579	1.27699705406353e-05	0.000312864278245565	0.000231876	23118/330/5971/3576/2919	5
hsa05323	Rheumatoid arthritis	4/26	93/8579	0.000161177692943131	0.00315908	0.00234132	1435/6364/3576/2919	4
hsa04060	Cytokine-cytokine receptor interaction	6/26	297/8579	0.000209728	0.00342556	0.00253882	1435/3627/6364/3576/2919/1440	6
hsa05171	Coronavirus disease - COVID-19	5/26	232/8579	0.000572412	0.00801377	0.00593932	23118/629/3627/3576/1440	5
hsa04622	RIG-I-like receptor signaling pathway	3/26	71/8579	0.0012321	0.0150932	0.0111862	1654/3627/3576	3
hsa04621	NOD-like receptor signaling pathway	4/26	186/8579	0.00220111	0.0239677	0.0177634	23118/330/3576/2919	4
hsa04062	Chemokine signaling pathway	4/26	192/8579	0.00247104	0.0242162	0.0179475	3627/6364/3576/2919	4
hsa04620	Toll-like receptor signaling pathway	3/26	104/8579	0.00367422	0.032734	0.0242604	23118/3627/3576	3
hsa04215	Apoptosis - multiple species	2/26	32/8579	0.00414283	0.0338331	0.025075	27113/330	2
hsa04380	Osteoclast differentiation	3/26	128/8579	0.00656454	0.0494865	0.0366764	23118/1435/5971	3
hsa04936	Alcoholic liver disease	3/26	142/8579	0.00873557	0.061149	0.0453199	23118/3576/2919	3
hsa05144	Malaria	2/26	50/8579	0.00989553	0.0646508	0.0479152	3576/1440	2
hsa04010	MAPK signaling pathway	4/26	301/8579	0.0120661	0.0680314	0.0504207	100137049/23118/1435/5971	4
hsa05134	Legionellosis	2/26	56/8579	0.0123026	0.0680314	0.0504207	3576/2919	2
hsa05161	Hepatitis B	3/26	162/8579	0.0124956	0.0680314	0.0504207	23118/1654/3576	3
hsa05120	Epithelial cell signaling in Helicobacter pylori infection	2/26	70/8579	0.0187994	0.0929704	0.0689039	3576/2919	2
hsa05202	Transcriptional misregulation in cancer	3/26	193/8579	0.0199213	0.0929704	0.0689039	64332/330/3576	3
hsa01524	Platinum drug resistance	2/26	73/8579	0.0203444	0.0929704	0.0689039	27113/330	2
hsa04115	p53 signaling pathway	2/26	74/8579	0.0208709	0.0929704	0.0689039	5268/27113	2
hsa05169	Epstein-Barr virus infection	3/26	202/8579	0.0224498	0.0956557	0.0708941	23118/5971/3627	3
hsa05417	Lipid and atherosclerosis	3/26	215/8579	0.0264011	0.107804	0.079898	23118/3576/2919	3
hsa00564	Glycerophospholipid metabolism	2/26	99/8579	0.0357961	0.134413	0.0996184	100137049/9926	2
hsa04640	Hematopoietic cell lineage	2/26	99/8579	0.0357961	0.134413	0.0996184	1435/1440	2
hsa05146	Amoebiasis	2/26	102/8579	0.0378008	0.134413	0.0996184	3576/2919	2
hsa05132	Salmonella infection	3/26	249/8579	0.0384036	0.134413	0.0996184	23118/330/3576	3
hsa05145	Toxoplasmosis	2/26	111/8579	0.0440671	0.148916	0.110368	23118/330	2
hsa00670	One carbon pool by folate	1/26	20/8579	0.0589628	0.192612	0.142752	1719	1
hsa04210	Apoptosis	2/26	136/8579	0.0632969	0.192857	0.142933	27113/330	2
hsa05135	Yersinia infection	2/26	137/8579	0.0641174	0.192857	0.142933	23118/3576	2
hsa05162	Measles	2/26	138/8579	0.0649415	0.192857	0.142933	23118/27113	2
hsa04072	Phospholipase D signaling pathway	2/26	148/8579	0.0733792	0.208372	0.154433	100137049/3576	2
hsa00592	alpha-Linolenic acid metabolism	1/26	26/8579	0.0759897	0.208372	0.154433	100137049	1
hsa00790	Folate biosynthesis	1/26	27/8579	0.0787986	0.208372	0.154433	1719	1
hsa04218	Cellular senescence	2/26	156/8579	0.0803742	0.208372	0.154433	204851/3576	2
hsa04390	Hippo signaling pathway	2/26	157/8579	0.0812632	0.208372	0.154433	27113/330	2
hsa04217	Necroptosis	2/26	159/8579	0.0830505	0.208372	0.154433	100137049/330	2
hsa00591	Linoleic acid metabolism	1/26	30/8579	0.087176	0.208372	0.154433	100137049	1
hsa01523	Antifolate resistance	1/26	30/8579	0.087176	0.208372	0.154433	1719	1
hsa05164	Influenza A	2/26	171/8579	0.0940276	0.219398	0.162604	3627/3576	2
hsa04360	Axon guidance	2/26	182/8579	0.104446	0.238039	0.17642	23380/9353	2
hsa05167	Kaposi sarcoma-associated herpesvirus infection	2/26	194/8579	0.116161	0.250507	0.18566	3576/2919	2
hsa05219	Bladder cancer	1/26	41/8579	0.117271	0.250507	0.18566	3576	1
hsa00513	Various types of N-glycan biosynthesis	1/26	42/8579	0.119959	0.250507	0.18566	4121	1
hsa05130	Pathogenic Escherichia coli infection	2/26	198/8579	0.120141	0.250507	0.18566	23118/3576	2
hsa00565	Ether lipid metabolism	1/26	50/8579	0.141182	0.287601	0.213152	100137049	1
hsa04913	Ovarian steroidogenesis	1/26	51/8579	0.1438	0.287601	0.213152	100137049	1
hsa00510	N-Glycan biosynthesis	1/26	53/8579	0.149013	0.292066	0.216462	4121	1
hsa04014	Ras signaling pathway	2/26	236/8579	0.159519	0.305326	0.226289	100137049/1435	2
hsa04370	VEGF signaling pathway	1/26	59/8579	0.16447	0.305326	0.226289	100137049	1
hsa04730	Long-term depression	1/26	60/8579	0.16702	0.305326	0.226289	100137049	1
hsa00590	Arachidonic acid metabolism	1/26	61/8579	0.169562	0.305326	0.226289	100137049	1
hsa05131	Shigellosis	2/26	247/8579	0.171356	0.305326	0.226289	23118/3576	2
hsa04664	Fc epsilon RI signaling pathway	1/26	68/8579	0.18715	0.327513	0.242732	100137049	1
hsa04623	Cytosolic DNA-sensing pathway	1/26	75/8579	0.20438	0.347547	0.257581	3627	1
hsa05133	Pertussis	1/26	76/8579	0.206812	0.347547	0.257581	3576	1
hsa05140	Leishmaniasis	1/26	77/8579	0.209238	0.347547	0.257581	23118	1
hsa03083	Polycomb repressive complex	1/26	84/8579	0.226017	0.362604	0.26874	84458	1
hsa04610	Complement and coagulation cascades	1/26	86/8579	0.230747	0.362604	0.26874	629	1
hsa05210	Colorectal cancer	1/26	86/8579	0.230747	0.362604	0.26874	27113	1
hsa04260	Cardiac muscle contraction	1/26	87/8579	0.233102	0.362604	0.26874	10479	1
hsa05222	Small cell lung cancer	1/26	92/8579	0.244774	0.367221	0.272162	330	1
hsa04912	GnRH signaling pathway	1/26	93/8579	0.247087	0.367221	0.272162	100137049	1
hsa05150	Staphylococcus aureus infection	1/26	96/8579	0.253987	0.367221	0.272162	629	1
hsa04666	Fc gamma R-mediated phagocytosis	1/26	97/8579	0.256274	0.367221	0.272162	100137049	1
hsa04750	Inflammatory mediator regulation of TRP channels	1/26	98/8579	0.258554	0.367221	0.272162	100137049	1
hsa05231	Choline metabolism in cancer	1/26	98/8579	0.258554	0.367221	0.272162	100137049	1
hsa04933	AGE-RAGE signaling pathway in diabetic complications	1/26	100/8579	0.263093	0.36833	0.272984	3576	1
hsa05142	Chagas disease	1/26	102/8579	0.267606	0.369371	0.273755	3576	1
hsa04625	C-type lectin receptor signaling pathway	1/26	104/8579	0.272092	0.370347	0.274478	5971	1
hsa04724	Glutamatergic synapse	1/26	115/8579	0.296297	0.388404	0.287861	100137049	1
hsa04726	Serotonergic synapse	1/26	115/8579	0.296297	0.388404	0.287861	100137049	1
hsa04151	PI3K-Akt signaling pathway	2/26	359/8579	0.297248	0.388404	0.287861	1435/1440	2
hsa04722	Neurotrophin signaling pathway	1/26	119/8579	0.304905	0.393167	0.291391	3656	1
hsa04611	Platelet activation	1/26	124/8579	0.315523	0.401575	0.297623	100137049	1
hsa04270	Vascular smooth muscle contraction	1/26	134/8579	0.336294	0.422523	0.313148	100137049	1
hsa04120	Ubiquitin mediated proteolysis	1/26	142/8579	0.352472	0.437244	0.324058	330	1
hsa01240	Biosynthesis of cofactors	1/26	153/8579	0.3741	0.451704	0.334776	1719	1
hsa04921	Oxytocin signaling pathway	1/26	154/8579	0.376031	0.451704	0.334776	100137049	1
hsa04932	Non-alcoholic fatty liver disease	1/26	155/8579	0.377957	0.451704	0.334776	3576	1
hsa05160	Hepatitis C	1/26	158/8579	0.383699	0.453043	0.335767	3627	1
hsa03008	Ribosome biogenesis in eukaryotes	1/26	164/8579	0.395032	0.459752	0.34074	4809	1
hsa04630	JAK-STAT signaling pathway	1/26	166/8579	0.398765	0.459752	0.34074	1440	1
hsa04141	Protein processing in endoplasmic reticulum	1/26	170/8579	0.406164	0.462838	0.343027	4121	1
hsa05152	Tuberculosis	1/26	180/8579	0.424281	0.477926	0.354209	3656	1
hsa04510	Focal adhesion	1/26	203/8579	0.463956	0.512705	0.379985	330	1
hsa05203	Viral carcinogenesis	1/26	204/8579	0.46562	0.512705	0.379985	1654	1
hsa04015	Rap1 signaling pathway	1/26	210/8579	0.4755	0.515581	0.382117	1435	1
hsa05170	Human immunodeficiency virus 1 infection	1/26	212/8579	0.478754	0.515581	0.382117	23118	1
hsa03040	Spliceosome	1/26	216/8579	0.485204	0.516847	0.383056	4809	1
hsa05166	Human T-cell leukemia virus 1 infection	1/26	222/8579	0.494735	0.520689	0.385903	5971	1
hsa05163	Human cytomegalovirus infection	1/26	225/8579	0.499437	0.520689	0.385903	3576	1
hsa05016	Huntington disease	1/26	306/8579	0.611603	0.629307	0.466404	27113	1
hsa05206	MicroRNAs in cancer	1/26	310/8579	0.616464	0.629307	0.466404	5268	1
hsa05010	Alzheimer disease	1/26	384/8579	0.696508	0.703689	0.521531	1435	1
hsa05022	Pathways of neurodegeneration - multiple diseases	1/26	476/8579	0.773812	0.773812	0.573502	1435	1
