# Supplementary material for: Insights from bioinformatics analysis reveal that lipopolysaccharide induces activation of chemokine-related signaling pathways in human nasal epithelial cells
Source: Sci Rep. 2024 Apr 1;14:7672. doi: 10.1038/s41598-024-58317-y (PMC10984988; doi:10.1038/s41598-024-58317-y)
Supplement: Supplementary file 6 — Supplementary Table S5. [file 41598_2024_58317_MOESM6_ESM.xlsx]

## Sheet: Sheet1
Table S5. Key genes in chemokines related signaling pathways.
Gene Symbol	log2FC	Pvalue	Qvalue	Description
CXCL1	3.45272	2.26e-28	4.86e-24	C-X-C motif chemokine ligand 1
CXCL8	3.31667	4.23e-28	4.86e-24	C-X-C motif chemokine ligand 8
CXCL10	2.36162	0.000484	0.045603	C-X-C motif chemokine ligand 10
CCL20	2.76894	1.16e-05	0.004367	C-C motif chemokine ligand 20
RELB	1.56732	2.15e-10	3.29e-07	RELB proto-oncogene, NF-kB subunit
LCN2	1.40232	1.01e-05	0.003974	lipocalin 2
BIRC3	1.25342	2.13e-06	0.001139	baculoviral IAP repeat containing 3
NFKBIZ	1.00573	8.09e-05	0.018406	NFKB inhibitor zeta
IRAK2	1.19716	0.000188	0.029684	interleukin 1 receptor associated kinase 2
PI3	1.48338	6.08e-06	0.002516	peptidase inhibitor 3
SAA1	2.56265	1.67e-07	0.00012	serum amyloid A1
CSF3	Inf	1.64e-06	0.000919	colony stimulating factor 3
CSF1	1.13734	9.45e-05	0.020696	colony stimulating factor 1
Log2FC: log2 fold change, Inf: infinity.
