# Supplementary material for: Insights from bioinformatics analysis reveal that lipopolysaccharide induces activation of chemokine-related signaling pathways in human nasal epithelial cells
Source: Sci Rep. 2024 Apr 1;14:7672. doi: 10.1038/s41598-024-58317-y (PMC10984988; doi:10.1038/s41598-024-58317-y)
Supplement: Supplementary file 7 — Supplementary Table S6. [file 41598_2024_58317_MOESM7_ESM.xlsx]

## Sheet: Sheet1
Table S6. Primers used for quantitative real-time PCR analysis
Gene	Forward primer 5’-3’	Reverse primer 5’-3’	Product size(bp)
CXCL1	GGGAATTCACCCCAAGAACATC	GGATGCAGGATTGAGGCAAGC	121
CXCL8	TCTTGGCAGCCTTCCTGATT	TTTGGGGTGGAAAGGTTTGGA	116
CXCL10	GCCATTCTGATTTGCTGCCT	GGACAAAATTGGCTTGCAGGA	161
CCL20	GAATCAGAAGCAGCAAGCAAC	TTGCGCACACAGACAACTTTTT	160
RELB	AGGAGCACAGATGAATTGGAGA	CAGGGTGACCGTGCTCAG	141
LCN2	GGGAGAACCAAGGAGCTGAC	GGTCGATTGGGACAGGGAAG	106
BIRC3	TGCCAAGTGGTTTCCAAGGT	TCATCTCCTGGGCTGTCTGA	129
NFKBIZ	AGTCCCGGTCGAGAGGC	TCGGATGTGCAACAGGAGTT	137
IRAK2	CGCGTATCTGCCAGAGGATT	AACCGGGCTTCGGTTGTTAT	130
PI3	TGTTGAATCCCCCTAACCGC	TCACTGGGGAACGAAACAGG	101
SAA1	CCATGCTCGGGGGAACTATG	CCAGCAGGTCGGAAGTGATT	189
CSF3	AGAAGCTGGTGAGTGAGTGTGC	GCCGCTATGGAGTTGGCTCA	155
CSF1	CAGGACTGGAATCACACCCC	TCTGGAAAGCTGTGGCTGAG	150
